# Supplementary material for: Chaperone-mediated autophagy in fish: A key function amid a changing environment
Source: Autophagy Rep. 2024 Nov 1;3(1):2403956. doi: 10.1080/27694127.2024.2403956 (PMC11864646; doi:10.1080/27694127.2024.2403956)
Supplement: Table S6.xlsx [file KAUO_A_2403956_SM8807.xlsx]

## Sheet: All primers
Table S6. List of other primers used in study (forward and reverse)
Name of gene	Forward sequence	Reverse sequence
L2b C14	GAATTTGCTACAGCCCATGA	GTCATTAATGGAAAGATTACACAGC
L2b C31	GAATTTGCTACAGCCCATGA	CACCCCACACAAGGATCAAC
L2c C14	ATTTGCTACAGCCGTGGAGT	GGAGCCAACGTGTTGTGAC
L2c C31	ATTTGCTACAGCCGTGGAGT	GCAACAGGGAACATGTTGTG
L1 C3	GCAGCAGAGAGAGCACAAG	CTTGCGGCTATGTTGTTGTG
L1 C22	TTGTGTGCATGCTGTTGTGA	CCATTGCCGTTGGTTACAGT
GCK-a	CTGCCCACCTACGTCTGT	GTCATGGCGTCCTCAGAGAT
GCK-b	TCTGTGCTAGAGACAGCCC	CATTTTGACGCTGGACTCCT
PFK	GATCCCTGCCACCATCAGTA	GTAACCACAGTAGCCTCCCA
GAPDH	CTGGAGAAGCCTGCCAGCTA	CCATGTGACCAGCTTGACGA
PK	CCATCGTCGCGGTAACAAGA	GCCCCTGGCCTTTCCTATGT
Me1	TACGTGCGGTGTGTGTGACG	GTGCCCACATCCAGCATGAC
ACLY	GCTTTTGCCACGGTGGTCTC	GCTTCCGCTACGCCAATGTC
G6PD	CTCATGGTCCTCAGGTTTG	AGAGAGCATCTGGAGCAAGT
FASN	TGATCTGAAGGCCCGTGTCA	GGGTGACGTTGCCGTGGTAT
GSR	CTAAGCGCAGCGTCATAGTG	ACACCCCTGTCTGACGACAT
