# Supplementary material for: Chaperone-mediated autophagy in fish: A key function amid a changing environment
Source: Autophagy Rep. 2024 Nov 1;3(1):2403956. doi: 10.1080/27694127.2024.2403956 (PMC11864646; doi:10.1080/27694127.2024.2403956)
Supplement: Table S4.xlsx [file KAUO_A_2403956_SM8805.xlsx]

## Sheet: DE proteins
Table S4. List of differentially-regulated proteins in L2AC31-KO vs WT RTs mentioned and potential KFERQ-like motifs
Upregulated proteins
Name of protein	Accession number	log2(KO/WT)	log10(pval)	KFERQ-like motif
Isocitrate dehydrogenase (IDH)	A0A060W4K6	1.55165	3.6697	1 canon. 1 acet.
Isocitrate dehydrogenase (IDH)	A0A8C7QHT2	1.92207	3.61067	1 acet. 1 phos.
Isocitrate dehydrogenase (IDH)	A0A060Z6S7	0.920643	1.68804	1 acet.
Ubiquitin-conjugating enzyme E2 K (UBE2K)	A0A8C7V187	2.08969	3.36758	3 canon. 4 acet.
very long-chain acyl-CoA synthetase ACSVL	A0A060YZL8	1.22895	2.8725	1 canon.
RAD23 homolog A	A0A060Y182	3.80759	2.77324	4 phos. 1 acet.
RAD23 homolog A	A0A060YG13	4.04584	2.79557	4 phos. 1 acet.
Aldolase - fructose-bisphosphate (ALDOA)	A0A060WUI1	1.1786	1.90474	1 canon. 2 phos. 1 acet.
Aldolase - fructose-bisphosphate A (ALDOA)	A0A060XHN5	1.15997	1.79705	1 canon. 1 phos. 1 acet.
Vacuolar protein sorting-associated protein 33B (VPS33B)	A0A060WA63	1.07195	1.72834	1 canon.
Vacuolar protein sorting-associated protein 4B (VPS4B)	A0A060X3F6	1.34187	1.64207	1 phos. 4 acet.
Thioredoxin	C1BH85	3.07635	1.59484	none
Protein Tyrosine Phosphatase Non-Receptor Type 23 (PTPN23)	A0A060WXG6	1.2307	1.52727	2 canon. 6 phos. 2 acet.
Thioredoxin reductases (TR)	A0A060XUV9	0.624614	1.41903	1 phos. 2 acet.
ATP citrate synthase (ACLY)	A0A060WTD0	1.68619	1.3791	none
Glucose-6-phosphate 1-dehydrogenase (G6PD)	A0A060WHZ0	1.15699	1.33828	none
Glucose-6-phosphate 1-dehydrogenase (G6PD)	A0A060XEX6	0.771985	1.56695	1 canon. 1 phos. 1 acet.
Hexokinase (HK)	A0A060WFB8	0.518763	2.65021	5 canon. 6 phos. 1 acet.
Malate dehydrogenase (MDH)	A0A8C7TVA0	0.553056	2.57468	none
Malate dehydrogenase (MDH)	A0A060XXI1	0.547168	2.54143	none
Glutamate–cysteine ligase (GCL)	A0A8C7VYS9	1.35092	2.26023	1 canon.
phosphofructokinase-2 (PFK-2)	A0A060Y9T0	0.513972	1.30043	1 canon.
Vacuolar protein sorting-associated protein 33B (VPS33B)	A0A060WA63	1.07195	1.72834	1 canon.
26S protease regulatory subunit 4 (PSMC1)	A0A060XW34	0.509989	1.83507	1 canon. 1 acet.
fatty-acid-binding protein (FABP)	A0A060YTS7	0.997459	2.0305	none
Downregulated proteins
Name of protein	Accession number	log2(KO/WT)	log10(pval)	KFERQ-like motif
apolipoproteinB-100	A0A060W3H4	-1.60818	4.62165	9 canon. 3 phos. 8 acet.
apolipoproteinB-100	A0A060Y552	-3.22645	4.11545	none
apolipoproteinB-100	A0A060Z709	-3.21293	2.91712	3 phos. 1 acet.
FAD-dependent oxidoreductase 1 (FOXRED1)	A0A060VXJ0	-1.29385	1.6196	1 canon. 1 acet.
Adenylate cyclase	A0A060WN48	-0.583464	2.08468	4 canon. 3 phos. 1 acet.
