# Supplementary material for: Chaperone-mediated autophagy in fish: A key function amid a changing environment
Source: Autophagy Rep. 2024 Nov 1;3(1):2403956. doi: 10.1080/27694127.2024.2403956 (PMC11864646; doi:10.1080/27694127.2024.2403956)
Supplement: Table S3.xlsx [file KAUO_A_2403956_SM8804.xlsx]

## Sheet: Down
Table S3. List of down-regulated proteins in L2AC31-KO vs WT RTs
Name of protein	Accession	log2(KO/WT)	log10(pval)
apolipoproteinB-100	A0A060W3H4	-1.60818	4.62165
apolipoproteinB-100	A0A060Y552	-3.22645	4.11545
homogentisate 1,2-dioxygenase (HGD)	A0A060YA42	-1.17647	3.75401
Carbonic anhydrase 1 (CA)	Q68YC2	-1.28836	3.4881
apolipoproteinB-100	A0A060Z709	-3.21293	2.91712
Sodium-coupled neutral amino acid transporter 4 (SNAT4)	A0A060X0J3	-1.17185	2.84596
Surfeit locus protein 2 SURF2	A0A060W7Q0	-1.6093	2.79277
D-aspartate oxidase	A0A060WJY0	-1.80403	2.59324
Gastrula zinc finger protein	A0A140F304	-1.63541	2.55552
venom factor isoform X1	A0A060XW02	-2.05966	2.45638
tRNA methyltransferase	A0A060WFW7	-2.61296	2.37658
Retinol dehydrogenase 12	A0A060X190	-2.14838	2.33885
SELENBP1 / methanethiol oxidase	A0A060XQH4	-1.17792	2.3758
ZNT7 Zinc transporter protein 7	A5PMX1	-1.05426	2.32421
Vitellogenin 1	Q92093	-2.02172	2.19494
Retinol-binding protein 2 (RBP2)	Q71B03	-1.08698	2.17236
MHC class I	A0A060WZV0	-1.42701	2.13485
Terminal uridylyl transferase 7 (TUT7)	A0A060YJN8	-1.09069	2.12521
Tropomodulin 3	A0A060ZI14	-1.9122	2.09751
Immunoglobulin kappa light chain	A0A060XIK2	-1.47739	2.08087
Sulfide:quinone oxidoreductase (SQOR)	A0A060YB67	-1.49983	2.06411
GSTM3 glutathione S-transferase mu 3	A0A060Y2H6	-1.22787	2.02908
C1-inhibitor (C1-inh)	A0A060WER0	-1.46532	1.98777
Ribosome-binding protein 1 (p180)	A0A060VRW0	-1.01869	1.95771
GTPase IMAP family member 8 (GIMA8)	A0A060YJA9	-1.31596	1.93588
Monocarboxylate transporter 7 (MCT7)	A0A060XZE8	-1.5522	1.92948
inactive rhomboid protein 2 (iRhom2)	A0A060WAR8	-1.46457	1.91159
Cu transport protein Antioxidant-1 (Atox1)	A0A060YR00	-1.0065	1.89541
NPC2 NPC intracellular cholesterol transporter 2	C1BGA1	-1.02689	1.8518
wdr92 - WD repeat-containing protein 92	A0A060XN54	-1.07282	1.83968
Phosphorylase kinase (PhK)	A0A060VME0	-1.05015	1.8252
Cathepsin F	A0A060WE48	-1.07178	1.82745
Aromatic L-amino acid decarboxylase (AADC or AAAD) DOPA decarboxylase (DDC)	A0A060WI79	-1.52691	1.79914
Carboxypeptidase D	A0A060XHB4	-1.26996	1.76353
N-acetyltransferase 10 - NAT-10	A0A060WTM3	-1.55395	1.74639
PLRG1 - Pleiotropic regulator 1	A0A060XMA6	-1.31456	1.72823
Acyl-CoA thioesterase - ACOT	A0A060XFI2	-1.43539	1.70824
Guanylate-binding protein 1 (GBP1)	A0A060X412	-2.73836	1.69427
dnttip2 deoxynucleotidyltransferase	A0A060WM03	-1.96256	1.68463
Butyrophilin subfamily 1 member A1 (BTN1A1)	A0A060X431	-1.356	1.67163
Properdin	A0A060XDG4	-1.58922	1.66415
ZCHC4 - rRNA N6-methyltransferase	A0A060Y1B0	-1.03493	1.63142
FAD-dependent oxidoreductase 1 (FOXRED1)	A0A060VXJ0	-1.29385	1.6196
HIUHase, and 5-hydroxyisourate hydrolase	A0A8C7TKN0	-1.26604	1.61407
Golgi membrane protein 1 (GOLM1)	A0A060WNZ1	-1.00962	1.37999
Nucleobindin-2 - NUCB2	A0A060WJ28	-1.08046	1.59774
SLC27A6 - Long-chain fatty acid transport protein 6	A0A060YFS1	-2.14651	1.59732
Cytochrome c oxidase polypeptide VIIc	P80334	-1.17419	1.58705
PHYIP Phytanoyl-CoA hydroxylase-interacting protein	A0A060XE45	-2.29326	1.53763
Prolyl isomerase (also known as peptidylprolyl isomerase or PPIase)	A0A060VQQ6	-1.28428	1.52421
Synaptosomal-Associated Protein, 25kDa (SNAP-25)	A0A060WCC0	-1.64172	1.48129
Cell adhesion molecule 1 (CADM1)	A0A060VYC8	-1.35934	1.47823
ubiquitin-like protein FUBI	C1BFG2	-1.30591	1.4751
CDGSH iron sulfur domain	C1BI29	-1.15646	1.42408
COMM domain-containing protein 9	A0A060XCH2	-1.33783	1.35074
GSTM3 - Glutathione S-transferase Mu 3	A0A060ZAG6	-1.00069	1.34347
NADH dehydrogenase (ubiquinone) 1 alpha NDUFA7	A0A060W5N8	-1.34882	1.33713
ACIN1 (Apoptotic Chromatin Condensation Inducer 1)	A0A060XGP3	-1.16058	1.33108
GPRC5C G-protein coupled receptor family C group 5 member C	A0A060XR44	-1.45492	1.32488
ACIN1 (Apoptotic Chromatin Condensation Inducer 1)	A0A060Y2W1	-1.35559	1.32628
EARP-interacting protein homolog	A0A060XAA8	-1.01085	1.30752
Y-box binding protein YB-1	A0A060Y0T3	-0.771137	1.30578
UDP-glucuronosyltransferase 2A3 UGT2A3	A0A060YBS5	-0.90248	1.32267
EARP-interacting protein homolog	A0A060XAA8	-1.01085	1.30752
Cell division cycle and apoptosis regulator protein 1 CCAR1	A0A060XZF0	-0.982632	1.32297
Calcium/calmodulin-dependent protein kinase type 1 CAMK1	A0A060YCX0	-0.606375	1.34945
Thiopurine methyltransferase TPMT	A0A060WUW1	-0.728615	1.37187
Activating signal cointegrator 1 (ASC-1)	A0A060Z7U5	-0.679983	1.39644
ctsh cathepsin H	A0A8C7S3U7	-0.622974	1.39934
scavenger receptor class B type I (SR‑BI)	A0A060WH67	-0.573925	1.39118
Sarcosine dehydrogenase	A0A060YZQ1	-0.583553	1.41274
OS9 endoplasmic reticulum lectin ERLEC1	A0A8C7TGM4	-0.526678	1.4031
Protein kinase C and casein kinase substrate PACSIN3	A0A060VSI0	-0.510488	1.39606
GTP-binding nuclear protein Ran	A0A060VZL7	-0.888209	1.37082
Carboxypeptidase Q	A0A060YCQ8	-0.885881	1.4075
UDP-glucuronosyltransferase	A0A060YHW2	-0.925965	1.40785
Estradiol 17-beta-dehydrogenase 8 HSD17B8	A0A060VRD9	-0.83303	1.43034
NADH dehydrogenase [ubiquinone] 1 beta NDUFB6	A0A060XUW9	-0.832045	1.44405
BTD Biotinidase	A0A060XNN4	-0.741738	1.46739
Lactoylglutathione lyase	A0A060WQQ3	-0.714651	1.48134
NDUFB11 NADH dehydrogenase 1 beta subcomplex subunit 11	A0A060XEM0	-0.564129	1.46584
Glycoprotein endo-alpha-1,2-mannosidase MANEA	A0A060XJZ5	-0.575323	1.47675
CD276 antigen-like	A0A060WBI1	-0.658421	1.4836
vtg1 Vitellogenin	Q92093	-2.02172	2.19494
Sulfide:quinone oxidoreductase (SQOR)	A0A060ZDL1	-0.911169	2.78461
Organic solute transporter subunit alpha (SLC51A) or OST-alpha	A0A060XRH2	-0.749039	2.82279
pm20d1 N-fatty-acyl-amino acid synthase/hydrolase	A0A060XQK1	-0.869231	2.63973
Ras-like GTP-binding protein Rho1	A0A060X4I6	-0.572362	3.62878
Lysosomal-associated membrane protein 1 (LAMP-1)	A0A8C7VQL2	-1.63541	2.55552
TM9SF2 transmembrane 9 superfamily member 2	A0A674CL93	-0.598822	2.36576
ndufv1 NADH:ubiquinone oxidoreductase	A0A674CHH5	-0.610784	2.33688
cytosolic non-specific dipeptidase CNDP2	B5X4T7	-0.54377	2.27835
Prefoldin subunit 5 PFDN5	A0A060WP50	-0.503377	2.2462
GDP-L-fucose synthase	A0A060YFS3	-0.66184	2.24253
POLR1C DNA-directed RNA polymerases I and III subunit RPAC1	A0A060WQ06	-0.766959	2.23544
Monocarboxylate transporter 10 SLC16A10	A0A060WBK6	-0.74063	2.20155
Integrin beta-1 (ITGB1), also known as CD29	A0A060X309	-0.653222	2.18056
Membrane-associated progesterone receptor component 2 PGRMC2	A0A8U0Q940	-0.60651	2.17021
Sarcosine dehydrogenase	A0A060YK79	-0.506672	2.17242
PRMT1 protein arginine methyltransferase 1	A0A060X602	-0.552999	2.13834
DHRS4 - Dehydrogenase/reductase SDR family member 4	A0A8U0QWT5	-0.627176	2.12975
Adenylate cyclase	A0A060WN48	-0.583464	2.08468
TPK2 - Thiamine pyrophosphokinase 2	A0A060Z2Y2	-0.513221	2.07891
PTER - Phosphotriesterase-related protein	A0A060Y8N1	-0.623779	2.02455
60S acidic ribosomal protein P2	A0A060WJW3	-0.673224	2.01635
DPYD dihydropyrimidine dehydrogenase	A0A060YFT0	-0.794851	2.02305
ACY3 Aspartoacylase	A0A060WF45	-0.940947	1.98924
CRYL1 Crystallin, lambda 1 or L-gulonate 3-dehydrogenase	A0A060XAB5	-0.797784	1.97092
GTP cyclohydrolase I feedback regulatory protein GFRP	C1BHD1	-0.690692	1.95963
GSTK1 glutathione S-transferase kappa 1	A0A060XKR8	-0.586608	1.98221
phr2aB Serine/threonine-protein phosphatase 2A regulatory subunit B (PP2C)	A0A060XGH8	-0.58012	1.97027
PXMP2 - Peroxisomal membrane protein 2	A0A060WGG2	-0.874181	1.92186
TM9SF2 transmembrane 9 superfamily member 2	A0A8K9V045	-0.547822	1.94336
FAHD2A (Fumarylacetoacetate Hydrolase Domain Containing 2A)	A0A060W664	-0.74144	1.85151
Malate synthase	A0A060XNA5	-0.524269	1.84666
Hepatocyte nuclear factor 4 alpha (HNF4A)	A0A060X563	-0.766324	1.82555
Indoleamine 2,3-dioxygenase 2 (IDO2)	A0A060VVQ1	-0.963378	1.80889
KH domain-containing, RNA-binding, signal transduction-associated protein 1 (KHDRBS1)	A0A060YV02	-0.687105	1.737
cysteine-rich with EGF-like domains 2 (CRELD2)	A0A8C7VXU9	-0.835373	1.7509
MYEF2 myelin expression factor 2	A0A061A2A1	-0.963451	1.75384
Acyl-CoA thioesterase 16 ACOT	A0A060YTU9	-0.887752	1.71681
Peroxidase	A0A060XUD1	-0.617052	1.70408
Atp11c - Phospholipid-transporting ATPase 11C	A0A060XC13	-0.515236	1.68689
Alpha-1-microglobulin/bikunin precursor AMBP	A0A060YFZ1	-0.6347	1.67614
Aldolase B ALDOB	A7L6A8	-0.615965	1.66922
Transportin-1	A0A060Y475	-0.568004	1.64859
Integrin beta-1 (ITGB1)	A0A060WSX3	-0.879297	1.67817
UDP-glucuronosyltransferase 2A1 UGT2A1	A0A060Y8W2	-0.935677	1.65071
Cytochrome c oxidase polypeptide VIIc cox-7c	P80334	-1.17419	1.58705
Nucleobindin-2 - NUCB2	A0A060WJ28	-1.08046	1.59774
Dihydropyrimidinase	A0A060ZNP9	-0.930625	1.62454
Desmoplakin a	A0A060VWG6	-0.815126	1.62175
Glycerol-3-phosphate dehydrogenase (GPDH)	A0A8C7P1A0	-0.614077	1.62544
UDP-glucose 6-dehydrogenase	A0A060WVE9	-0.950803	1.55606
uncharacterized protein LOC110526684	A0A060WA68	-0.775232	1.54902
Low-density lipoprotein receptor-related protein-1 (LRP1)	A0A060XD42	-0.707809	1.54454
Pyridoxine 5'-phosphate synthase DXP	A0A060W490	-0.599107	1.52543
cysteine-rich with EGF-like domains 2 (CRELD2)	A0A8C7VXU9	-0.707096	1.61449
UFM1 ubiquitin fold modifier 1	A0A060YYP8	-0.599462	1.61318
NOL5A Nucleolar protein 56	A0A060W4J3	-0.668537	1.5975
U6 snRNA-associated Sm-like protein LSm7	C1BH51	-0.641039	1.56723
Aldo-keto reductase family 1, member B1 (AKR1B1) - Aldose reductase	A0A060ZCT9	-0.611887	1.56204
