# Supplementary material for: Chaperone-mediated autophagy in fish: A key function amid a changing environment
Source: Autophagy Rep. 2024 Nov 1;3(1):2403956. doi: 10.1080/27694127.2024.2403956 (PMC11864646; doi:10.1080/27694127.2024.2403956)
Supplement: Table S2.xlsx [file KAUO_A_2403956_SM8803.xlsx]

## Sheet: Up (2)
Table S2. List of up-regulated proteins in L2AC31-KO vs WT RTs
Name of protein	Accession Number	log2(KO/WT)	log10(pval)		Name of protein	Accession Number	log2(KO/WT)	log10(pval)		Name of protein	Accession Number	log2(KO/WT)	log10(pval)
Isocitrate dehydrogenase (IDH)	A0A060W4K6	1.55165	3.6697		Complement component 8 c8g	A0A060XV51	1.13653	1.41487		ARHGAP1 (Rho GTPase Activating Protein 1	A0A8U0QMV8	0.810946	1.46464
motile sperm domain-containing protein 2 MOSPD2	A0A060WQ66	1.27309	3.65427		5-oxoprolinase	A0A060WE17	1.07116	1.38872		NMRK1 nicotinamide riboside kinase 1	A0A060WPZ9	0.580244	1.38983
Isocitrate dehydrogenase (IDH)	A0A8C7QHT2	1.92207	3.61067		Ubiquitin-protein ligase UBR5	A0A060WTW8	2.62817	1.4227		Protein transport protein Sec24B	A0A060W285	0.540735	1.38481
Ubiquitin-conjugating enzyme E2 K (UBE2K)	A0A8C7V187	2.08969	3.36758		ATP citrate synthase (ACLY)	A0A060WTD0	1.68619	1.3791		Protein kinase C PKC	A0A060X6F9	0.509209	1.39491
Transferrin receptor 1b (Tr1b)	A0A060YMI7	1.30981	3.35436		Glucose-6-phosphate 1-dehydrogenase (G6PD)	A0A060WHZ0	1.15699	1.33828		Kinesin-1 KIF5B	A0A060WML3	0.602783	1.4118
dhrs7b (Dehydrogenase/reductase 7)	A0A060WQL1	1.48575	2.92138		Heat shock protein 75 kDa (TRAP1)	A0A060YT17	1.19866	1.33768		Thioredoxin reductases (TR	A0A060XUV9	0.624614	1.41903
SGT1	A0A060YDC6	1.23325	2.91096		FAM185A	A0A060WBH4	1.20523	1.33607		Methylmalonyl CoA epimerase MCEE	A0A060XNR5	0.558285	1.45294
very long-chain acyl-CoA synthetase ACSVL	A0A060YZL8	1.22895	2.8725		5-oxoprolinase	A0A060WDM6	1.38178	1.30397		Palmitoyl-protein hydrolase (lyplal1)	A0A060YP76	0.611133	1.44386
Talin 1	A0A060Y5X6	1.74753	2.86882		Hexokinase HK	A0A060WFB8	0.518763	2.65021		Probable ubiquitin carboxyl-terminal hydrolase FAF-X	A0A060XT85	0.640863	1.44861
RAD23A	A0A060YG13	4.04584	2.79557		G6PD (glucose-6-phosphate dehydrogenase	A0A060XEX6	0.771985	1.56695		2',3'-cyclic-nucleotide 3'-phosphodiesterase CNPase	A0A060W1Z9	0.654272	1.46825
MFN2 (mitofusin 2)	A0A060YG13	3.80759	2.77324		motile sperm domain-containing protein 2	A0A674F7Q4	1.27309	3.65427		Phosphatidylinositol transfer protein beta isoform PITPNB	A0A060XQV7	0.698163	1.47456
Glutamate–cysteine ligase (GCL)	A0A060WN13	1.43665	2.51402		Dual specificity phosphatase 23b (DUS23)	C1BIA0	0.85944	3.59315		nudC domain-containing protein 3	A0A060Y4N3	0.756495	1.50443
ZO-1 tight junction protein	A0A060YR10	1.04495	2.4671		argininosuccinate synthase (ASS)	A0A060WCU7	0.523473	3.38727		atp6v1f ATPase H+ transporting V1 subunit F	A0A8C7QNX0	0.663935	1.50361
Prostaglandin E synthase 3 - chaperone p23	A0A060XMQ8	1.14351	2.40667		Integrator complex subunit 11 INTS11	A0A060X0J0	0.550739	1.66067		PTGES2 Gene - Prostaglandin E Synthase 2	A0A060YE60	0.50182	1.50979
Galectin-8 LGALS8	A0A060YPK1	1.3374	2.25692		transferrin receptor 1b (Tr1b)	A0A060YPC2	1.30981	3.35436		Fibronectin FN	A0A060YRG9	0.537184	1.54643
28S ribosomal protein S35, mitochondrial (MRPS35)	A0A060XNY9	2.73744	2.3191		Trans-L-3-hydroxyproline dehydratase	A0A060WY07	0.854114	3.10454		Fibulin-1 FBLN1	A0A060XB63	0.717303	1.53444
TCB1 transposase	A0A060W525	1.35092	2.26023		PTGES2 Gene - Prostaglandin E Synthase 2	A0A060Z7I8	0.645098	2.92946		GLRX5 Glutaredoxin 5 homolog	C1BI21	0.72335	1.5522
DP-N-acetylglucosamine pyrophosphorylase (UAP1)	A0A060WK17	1.0023	2.10801		Peroxisomal targeting signal 1 receptor (PTS1)	A0A060XU62	0.658216	2.84446		coenzyme Q : cytochrome c – oxidoreductase COMPLEX III	A0A060Z810	0.80777	1.55177
Aldose Reductase	A0A060W451	1.17439	2.08102		ACTR1B Beta-centractin	D5LNF9	0.557339	2.80875		cAMP-regulated phosphoprotein 21 ARPP-21	A0A060Y8E9	0.607579	1.58102
Mitochondrial protein LACTB	A0A060WDJ0	1.33939	1.93864		Talin 1	A0A060Y5X6	1.74753	2.86882		PATL1	A0A060WEQ7	0.509074	1.58768
ALDOA - Aldolase - fructose-bisphosphate A	A0A060WUI1	1.1786	1.90474		RAD23	A0A060Y182	3.80759	2.77324		Calponin 2	A0A060YZQ0	0.77753	1.60211
Saccharopine dehydrogenase (SDH)	A0A060YW21	1.28306	1.82749		Malate dehydrogenase (MDH)	A0A8C7TVA0	0.553056	2.57468		bri3bp	A0A060XE57	0.592538	1.62038
Phosphoserine transaminase - Phosphoserine Aminotransferase	A0A060YU89	1.51107	1.82426		Malate dehydrogenase (MDH)	A0A060XXI1	0.547168	2.54143		cysS cysteine--tRNA ligase	A0A060W354	0.661172	1.63395
Mustn1 musculoskeletal embryonic nuclear protein 1a	A0A060XD24	2.07799	1.82258		akr1a1a aldehyde reductase	A0A060W451	0.523438	2.49022		SLC27A4	A0A060XKK5	0.900815	1.61824
ALDOA - Aldolase - fructose-bisphosphate A	A0A060XHN5	1.15997	1.79705		Phosphoprotein enriched in astrocytes-15 (PEA-15)	A0A060Z5M9	0.846352	2.46884		Histone deacetylase HDAC	A0A060Z7V8	1.12693	1.60745
Condensin complex subunit 1	A0A060XX58	1.33288	1.78341		ZO-1 tight junction protein	A0A060YR10	1.04495	2.4671		V-ATPase	A0A060XXM1	1.14752	1.61364
Vacuolar protein sorting-associated protein 33B - VPS33B	A0A060WA63	1.07195	1.72834		PTGES3 Gene - Prostaglandin E Synthase 3	A0A060XMQ8	1.14351	2.40667		5'-(N(7)-methylguanosine 5'-triphospho)-[mRNA] hydrolase / D10 decapping enzyme	A0A060YNK5	1.25587	1.62405
Phosphoserine Aminotransferase	A0A060ZSW8	2.59972	1.74909		Septin 9 (SEPT9)	A0A060X5R9	0.554425	2.35822		Heat Shock Protein Family A (Hsp70) Member 14 HSPA14	A0A060Y0Z6	0.569748	1.67147
tmem97 - Transmembrane Protein 97	A0A060Y953	1.19115	1.7083		Histone-lysine N-methyltransferase SETD5	A0A8C7RCG9	0.859431	2.32574		Threo-3-hydroxyaspartate ammonia-lyase D-THA DH	A0A060YKP0	0.629697	1.66748
MROH2B maestro heat like repeat family member 2B	A0A060XSP9	1.1929	1.6783		AFG3-like protein	A0A060X3F1	0.533382	2.29476		rcor1 REST corepressor 1	A0A674AG29	0.861584	1.68287
Vacuolar protein sorting-associated protein 4B - VPS4B	A0A060X3F6	1.34187	1.64207		Glutamate–cysteine ligase (GCL)	A0A8C7VYS9	1.35092	2.26023		Isocitrate dehydrogenase IDH	A0A060Z6S7	0.920643	1.68804
ADP-ribosylation factor-like 3 (Arl3)	A0A060WFD0	1.58719	1.6372		lgals8a galectin 8a	A0A8C7QLP1	1.3374	2.25692		Vacuolar protein sorting-associated protein 33B - VPS33B	A0A060WA63	1.07195	1.72834
Nucleoporin 133 (Nup133)	A0A060X0R2	1.17067	1.62856		ATP6V1C1 V-type proton ATPase subunit C 1	A0A060ZG28	0.541596	2.20933		Proteoglycan 4 or lubricin	A0A060Z3V5	0.89298	1.80045
mRNA-decapping enzyme 1A (DCP1A)	A0A060YNK5	1.25587	1.62405		glrx glutaredoxin (thioltransferase)	A0A673ZI75	0.575141	2.21081		aifm2 Apoptosis inducing factor mitochondria associated 2	A0A060W214	0.532568	1.72086
V-ATPase	A0A060XXM1	1.14752	1.61364		3alpha(or 20beta)-hydroxysteroid dehydrogenase	A0A674DT84	0.771013	2.15742		Presequence protease (PreP	A0A060WBN1	0.515314	1.75689
Histone deacetylase (HDAC)	A0A060Z7V8	1.12693	1.60745		ABCB6 ATP-binding cassette super-family B member 6, mitochondrial	A0A060X8Q2	0.977122	1.34989		Dihydrolipoyl transacetylase dlat-1	A0A061A6R7	0.592282	1.76996
Thioredoxin	C1BH85	3.07635	1.59484		Influenza virus NS1A-binding protein (NS1BP)	A0A060WEI1	0.666101	1.30928		E3 ubiquitin-protein ligase NEDD4	A0A060Y4F6	0.725291	1.80798
TRAPPC8 (Trafficking Protein Particle Complex Subunit 8)	A0A060WA90	3.77304	1.58101		Synaptobrevin homolog YKT6	A0A060XS36	0.580415	1.31735		Secretory carrier-associated membrane protein 2 (SCAMP2)	A0A060W547	0.724512	1.8236
Elongation factor G 1, mitochondrial (GFM1)	A0A060VWB3	3.86128	1.52804		unknown	A0A060WAB1	0.596018	1.31968		Dynein cytoplasmic 1 heavy chain 1 DYNC1H1	A0A060XFE1	0.579457	1.84084
PTPN23 (Protein Tyrosine Phosphatase Non-Receptor Type 23	A0A060WXG6	1.2307	1.52727		Mitochondrial amidoxime-reducing component 1 MOSC1	A0A060Z7S4	0.630029	1.3272		26S protease regulatory subunit 4 PSMC1	A0A060XW34	0.509989	1.83507
PRKAB1 - 5'-AMP-activated protein kinase subunit beta-1	A0A060XTP5	1.48854	1.509		Mitochondrial outer-membrane protein FUNDC1	A0A060WG90	0.668403	1.34374		LIMA1 LIM domain and actin-binding protein 1	A0A060YJ77	0.715785	1.89289
Influenza virus NS1A-binding protein (NS1BP)	A0A060W6C5	1.03385	1.46577		GSTO1 (Glutathione S-transferase omega) GSTTL	C1BFM5	0.730246	1.39222		RNA helicase MOV-10	A0A8C7LVX8	0.519947	1.91357
Replication protein A (RPA)	A0A060XWW5	1.22443	1.45557		Transaldolase	A0A060YV08	0.580661	1.34408		Caspase 3, apoptosis-related cysteine peptidase b	A0A060W2H2	0.884835	1.95926
ADP-ribosylhydrolase	A0A060XZF2	1.02483	1.43826		Protein ETHE1, mitochondrial	A0A8C7SHX1	0.917449	1.4103		TIP41-like protein	A0A060X165	0.68476	2.00684
					Exocyst complex component 1 EXOC1	A0A060X3B4	0.934952	1.40128		Cdc42 effector protein 4 CDC42EP4	A0A060Z1R2	0.623029	2.00919
					mao Amine oxidase	P49253	0.734651	1.42648		fatty-acid-binding protein (FABP)	A0A060YTS7	0.997459	2.0305
					Exocyst complex component 1 EXOC1	A0A060X3Y7	0.779987	1.44724		usp11 Ubiquitinyl hydrolase 1	A0A060XEN3	0.714617	2.06112
										ACOT9 Acyl-CoA thioesterase 9	A0A060Y438	0.618497	2.07493
										TIP41-like protein	A0A060WZQ8	0.834264	2.05211
										UDP-N-acetylhexosamine pyrophosphorylase UAP1	A0A8C7UHI6	0.972655	2.0724
										C-factor	A0A060WU91	0.692547	2.10118
										UDP-N-acetylhexosamine pyrophosphorylase UAP1	A0A060WK17	1.0023	2.10801
										Aldo-keto reductase family 1, member B1 (AKR1B1) - Aldose reductase	A0A060W451	1.17439	2.08102

## Sheet: Up
Table S2. List of up-regulated proteins in L2AC31-KO vs WT RTs
Name of protein	Accession Number	log2(KO/WT)	log10(pval)
Isocitrate dehydrogenase (IDH)	A0A060W4K6	1.55165	3.6697
motile sperm domain-containing protein 2 MOSPD2	A0A060WQ66	1.27309	3.65427
Isocitrate dehydrogenase (IDH)	A0A8C7QHT2	1.92207	3.61067
Ubiquitin-conjugating enzyme E2 K (UBE2K)	A0A8C7V187	2.08969	3.36758
Transferrin receptor 1b (Tr1b)	A0A060YMI7	1.30981	3.35436
dhrs7b (Dehydrogenase/reductase 7)	A0A060WQL1	1.48575	2.92138
SGT1	A0A060YDC6	1.23325	2.91096
very long-chain acyl-CoA synthetase ACSVL	A0A060YZL8	1.22895	2.8725
Talin 1	A0A060Y5X6	1.74753	2.86882
RAD23A	A0A060YG13	4.04584	2.79557
MFN2 (mitofusin 2)	A0A060YG13	3.80759	2.77324
Glutamate–cysteine ligase (GCL)	A0A060WN13	1.43665	2.51402
ZO-1 tight junction protein	A0A060YR10	1.04495	2.4671
Prostaglandin E synthase 3 - chaperone p23	A0A060XMQ8	1.14351	2.40667
Galectin-8 LGALS8	A0A060YPK1	1.3374	2.25692
28S ribosomal protein S35, mitochondrial (MRPS35)	A0A060XNY9	2.73744	2.3191
TCB1 transposase	A0A060W525	1.35092	2.26023
DP-N-acetylglucosamine pyrophosphorylase (UAP1)	A0A060WK17	1.0023	2.10801
Aldose Reductase	A0A060W451	1.17439	2.08102
Mitochondrial protein LACTB	A0A060WDJ0	1.33939	1.93864
ALDOA - Aldolase - fructose-bisphosphate A	A0A060WUI1	1.1786	1.90474
Saccharopine dehydrogenase (SDH)	A0A060YW21	1.28306	1.82749
Phosphoserine transaminase - Phosphoserine Aminotransferase	A0A060YU89	1.51107	1.82426
Mustn1 musculoskeletal embryonic nuclear protein 1a	A0A060XD24	2.07799	1.82258
ALDOA - Aldolase - fructose-bisphosphate A	A0A060XHN5	1.15997	1.79705
Condensin complex subunit 1	A0A060XX58	1.33288	1.78341
Vacuolar protein sorting-associated protein 33B - VPS33B	A0A060WA63	1.07195	1.72834
Phosphoserine Aminotransferase	A0A060ZSW8	2.59972	1.74909
tmem97 - Transmembrane Protein 97	A0A060Y953	1.19115	1.7083
MROH2B maestro heat like repeat family member 2B	A0A060XSP9	1.1929	1.6783
Vacuolar protein sorting-associated protein 4B - VPS4B	A0A060X3F6	1.34187	1.64207
ADP-ribosylation factor-like 3 (Arl3)	A0A060WFD0	1.58719	1.6372
Nucleoporin 133 (Nup133)	A0A060X0R2	1.17067	1.62856
mRNA-decapping enzyme 1A (DCP1A)	A0A060YNK5	1.25587	1.62405
V-ATPase	A0A060XXM1	1.14752	1.61364
Histone deacetylase (HDAC)	A0A060Z7V8	1.12693	1.60745
Thioredoxin	C1BH85	3.07635	1.59484
TRAPPC8 (Trafficking Protein Particle Complex Subunit 8)	A0A060WA90	3.77304	1.58101
Elongation factor G 1, mitochondrial (GFM1)	A0A060VWB3	3.86128	1.52804
PTPN23 (Protein Tyrosine Phosphatase Non-Receptor Type 23	A0A060WXG6	1.2307	1.52727
PRKAB1 - 5'-AMP-activated protein kinase subunit beta-1	A0A060XTP5	1.48854	1.509
Influenza virus NS1A-binding protein (NS1BP)	A0A060W6C5	1.03385	1.46577
Replication protein A (RPA)	A0A060XWW5	1.22443	1.45557
ADP-ribosylhydrolase	A0A060XZF2	1.02483	1.43826
Complement component 8 c8g	A0A060XV51	1.13653	1.41487
5-oxoprolinase	A0A060WE17	1.07116	1.38872
Ubiquitin-protein ligase UBR5	A0A060WTW8	2.62817	1.4227
ATP citrate synthase (ACLY)	A0A060WTD0	1.68619	1.3791
Glucose-6-phosphate 1-dehydrogenase (G6PD)	A0A060WHZ0	1.15699	1.33828
Heat shock protein 75 kDa (TRAP1)	A0A060YT17	1.19866	1.33768
FAM185A	A0A060WBH4	1.20523	1.33607
5-oxoprolinase	A0A060WDM6	1.38178	1.30397
Hexokinase HK	A0A060WFB8	0.518763	2.65021
G6PD (glucose-6-phosphate dehydrogenase	A0A060XEX6	0.771985	1.56695
motile sperm domain-containing protein 2	A0A674F7Q4	1.27309	3.65427
Dual specificity phosphatase 23b (DUS23)	C1BIA0	0.85944	3.59315
argininosuccinate synthase (ASS)	A0A060WCU7	0.523473	3.38727
Integrator complex subunit 11 INTS11	A0A060X0J0	0.550739	1.66067
transferrin receptor 1b (Tr1b)	A0A060YPC2	1.30981	3.35436
Trans-L-3-hydroxyproline dehydratase	A0A060WY07	0.854114	3.10454
PTGES2 Gene - Prostaglandin E Synthase 2	A0A060Z7I8	0.645098	2.92946
Peroxisomal targeting signal 1 receptor (PTS1)	A0A060XU62	0.658216	2.84446
ACTR1B Beta-centractin	D5LNF9	0.557339	2.80875
Talin 1	A0A060Y5X6	1.74753	2.86882
RAD23	A0A060Y182	3.80759	2.77324
Malate dehydrogenase (MDH)	A0A8C7TVA0	0.553056	2.57468
Malate dehydrogenase (MDH)	A0A060XXI1	0.547168	2.54143
akr1a1a aldehyde reductase	A0A060W451	0.523438	2.49022
Phosphoprotein enriched in astrocytes-15 (PEA-15)	A0A060Z5M9	0.846352	2.46884
ZO-1 tight junction protein	A0A060YR10	1.04495	2.4671
PTGES3 Gene - Prostaglandin E Synthase 3	A0A060XMQ8	1.14351	2.40667
Septin 9 (SEPT9)	A0A060X5R9	0.554425	2.35822
Histone-lysine N-methyltransferase SETD5	A0A8C7RCG9	0.859431	2.32574
AFG3-like protein	A0A060X3F1	0.533382	2.29476
Glutamate–cysteine ligase (GCL)	A0A8C7VYS9	1.35092	2.26023
lgals8a galectin 8a	A0A8C7QLP1	1.3374	2.25692
ATP6V1C1 V-type proton ATPase subunit C 1	A0A060ZG28	0.541596	2.20933
glrx glutaredoxin (thioltransferase)	A0A673ZI75	0.575141	2.21081
3alpha(or 20beta)-hydroxysteroid dehydrogenase	A0A674DT84	0.771013	2.15742
ABCB6 ATP-binding cassette super-family B member 6, mitochondrial	A0A060X8Q2	0.977122	1.34989
Influenza virus NS1A-binding protein (NS1BP)	A0A060WEI1	0.666101	1.30928
Synaptobrevin homolog YKT6	A0A060XS36	0.580415	1.31735
unknown	A0A060WAB1	0.596018	1.31968
Mitochondrial amidoxime-reducing component 1 MOSC1	A0A060Z7S4	0.630029	1.3272
Mitochondrial outer-membrane protein FUNDC1	A0A060WG90	0.668403	1.34374
GSTO1 (Glutathione S-transferase omega) GSTTL	C1BFM5	0.730246	1.39222
Transaldolase	A0A060YV08	0.580661	1.34408
Protein ETHE1, mitochondrial	A0A8C7SHX1	0.917449	1.4103
Exocyst complex component 1 EXOC1	A0A060X3B4	0.934952	1.40128
mao Amine oxidase	P49253	0.734651	1.42648
Exocyst complex component 1 EXOC1	A0A060X3Y7	0.779987	1.44724
ARHGAP1 (Rho GTPase Activating Protein 1	A0A8U0QMV8	0.810946	1.46464
NMRK1 nicotinamide riboside kinase 1	A0A060WPZ9	0.580244	1.38983
Protein transport protein Sec24B	A0A060W285	0.540735	1.38481
Protein kinase C PKC	A0A060X6F9	0.509209	1.39491
Kinesin-1 KIF5B	A0A060WML3	0.602783	1.4118
Thioredoxin reductases (TR	A0A060XUV9	0.624614	1.41903
Methylmalonyl CoA epimerase MCEE	A0A060XNR5	0.558285	1.45294
Palmitoyl-protein hydrolase (lyplal1)	A0A060YP76	0.611133	1.44386
Probable ubiquitin carboxyl-terminal hydrolase FAF-X	A0A060XT85	0.640863	1.44861
2',3'-cyclic-nucleotide 3'-phosphodiesterase CNPase	A0A060W1Z9	0.654272	1.46825
Phosphatidylinositol transfer protein beta isoform PITPNB	A0A060XQV7	0.698163	1.47456
nudC domain-containing protein 3	A0A060Y4N3	0.756495	1.50443
atp6v1f ATPase H+ transporting V1 subunit F	A0A8C7QNX0	0.663935	1.50361
PTGES2 Gene - Prostaglandin E Synthase 2	A0A060YE60	0.50182	1.50979
Fibronectin FN	A0A060YRG9	0.537184	1.54643
Fibulin-1 FBLN1	A0A060XB63	0.717303	1.53444
GLRX5 Glutaredoxin 5 homolog	C1BI21	0.72335	1.5522
coenzyme Q : cytochrome c – oxidoreductase COMPLEX III	A0A060Z810	0.80777	1.55177
cAMP-regulated phosphoprotein 21 ARPP-21	A0A060Y8E9	0.607579	1.58102
PATL1	A0A060WEQ7	0.509074	1.58768
Calponin 2	A0A060YZQ0	0.77753	1.60211
bri3bp	A0A060XE57	0.592538	1.62038
cysS cysteine--tRNA ligase	A0A060W354	0.661172	1.63395
SLC27A4	A0A060XKK5	0.900815	1.61824
Histone deacetylase HDAC	A0A060Z7V8	1.12693	1.60745
V-ATPase	A0A060XXM1	1.14752	1.61364
5'-(N(7)-methylguanosine 5'-triphospho)-[mRNA] hydrolase / D10 decapping enzyme	A0A060YNK5	1.25587	1.62405
Heat Shock Protein Family A (Hsp70) Member 14 HSPA14	A0A060Y0Z6	0.569748	1.67147
Threo-3-hydroxyaspartate ammonia-lyase D-THA DH	A0A060YKP0	0.629697	1.66748
rcor1 REST corepressor 1	A0A674AG29	0.861584	1.68287
Isocitrate dehydrogenase IDH	A0A060Z6S7	0.920643	1.68804
Vacuolar protein sorting-associated protein 33B - VPS33B	A0A060WA63	1.07195	1.72834
Proteoglycan 4 or lubricin	A0A060Z3V5	0.89298	1.80045
aifm2 Apoptosis inducing factor mitochondria associated 2	A0A060W214	0.532568	1.72086
Presequence protease (PreP	A0A060WBN1	0.515314	1.75689
Dihydrolipoyl transacetylase dlat-1	A0A061A6R7	0.592282	1.76996
E3 ubiquitin-protein ligase NEDD4	A0A060Y4F6	0.725291	1.80798
Secretory carrier-associated membrane protein 2 (SCAMP2)	A0A060W547	0.724512	1.8236
Dynein cytoplasmic 1 heavy chain 1 DYNC1H1	A0A060XFE1	0.579457	1.84084
26S protease regulatory subunit 4 PSMC1	A0A060XW34	0.509989	1.83507
LIMA1 LIM domain and actin-binding protein 1	A0A060YJ77	0.715785	1.89289
RNA helicase MOV-10	A0A8C7LVX8	0.519947	1.91357
Caspase 3, apoptosis-related cysteine peptidase b	A0A060W2H2	0.884835	1.95926
TIP41-like protein	A0A060X165	0.68476	2.00684
Cdc42 effector protein 4 CDC42EP4	A0A060Z1R2	0.623029	2.00919
fatty-acid-binding protein (FABP)	A0A060YTS7	0.997459	2.0305
usp11 Ubiquitinyl hydrolase 1	A0A060XEN3	0.714617	2.06112
ACOT9 Acyl-CoA thioesterase 9	A0A060Y438	0.618497	2.07493
TIP41-like protein	A0A060WZQ8	0.834264	2.05211
UDP-N-acetylhexosamine pyrophosphorylase UAP1	A0A8C7UHI6	0.972655	2.0724
C-factor	A0A060WU91	0.692547	2.10118
UDP-N-acetylhexosamine pyrophosphorylase UAP1	A0A060WK17	1.0023	2.10801
Aldo-keto reductase family 1, member B1 (AKR1B1) - Aldose reductase	A0A060W451	1.17439	2.08102
