# Supplementary material for: Chaperone-mediated autophagy in fish: A key function amid a changing environment
Source: Autophagy Rep. 2024 Nov 1;3(1):2403956. doi: 10.1080/27694127.2024.2403956 (PMC11864646; doi:10.1080/27694127.2024.2403956)
Supplement: Table S1.xlsx [file KAUO_A_2403956_SM8802.xlsx]

## Sheet: CMA network
Table S1. CMA network genes and corresponding primers
Role	Name of gene	Forward sequence	Reverse sequence
Effectors	lamp2a C14	CAACAGGGAGCAGACATTAACT	CAATGAGGATCAGCACAGCC
	lamp2a C31	CAACAAGGAGCAGACCTTAAAC	CCCTGGTTTCGCTTTCTTCC
	hspa8 C10	TGCGTCCATTATATCCAGCA	CAAACGCTTAGCATCGAACA
	hsc70a C12	ACCTCCCCCTAACAAGCAAA	AGGCATTGTGACAAAGGCAG
	hsc70b C12	GCCCAATCTGTAGTAAAGCCAAG	CTCCAGGACTCAAAATGTAGACAAA
	hspa8b C27	ATGGCTTGGAATGGACTGAA	CATTTATTGGCTAAACTGAAAACG
	hsc70 C24	TGCTGAAAGCAACCAATCAA	TGCAGTACAAAGGCAAAAACA
	hsc70 C2	GGCTCTTCCTCTGGTCCAAC	GCTGTAGGAGTCTGCCGTAG
	hsp90aa1a C4	GAGGATTAGGACCAGTGAAATACA	TGGCGTTTTCTGATCACTGT
	hsp90aa2b C4	GAGAAGAAAGATGGGGAAGGAGAG	CTTGTCCCCACATGCGCCGTCA
	hsp90aa2a C8	GAGGGAGACGAGGACACATC	GAACAAACATCAAAGTCATCCTG
	hsp90aa1b C8	TTTTCATGACTGCTGAGTCG	TTGAATAGGGTTGAAAACAGCA
	dnajb1a C13	TCAAGCGTTACTTGACAGATACTTG	TCAGCTCCAGTGGACTTGTTT
	dnajb1a C12	TCAAGCGTTACTTGGCAGAC	TCAGCTCCAGTGGACTTGTTT
Modulators	gfapab	GCTCCGTGGAACAAACGAGT	GATGACCCACCGTATCCTGG
	phlpp1a	AACAGGTTCGGCAGAGGC	TGGGGCTTCCCTGCGTAA
	phlpp1b	TTGAAAACAGGGTCGGGGG	TGTGGGGCTTTCCTGCGTAA
	rac1ab	GTACATCCCCACAGTGTTTGA	ATCCCAAAGGCCCAAGTTGA
	rac1cd	ATGGCAAAAGAGATTGGAGCAG	CTTCCTCTTCTTGACGGGCG
	rictora	GTCCATCTCTATGCCTTGGTTT	CTGTTGGAAGTAGGGCGTGT
	rictorb	ATCATCTGTGAACTTGCTGTGA	TAGTGAAAGTCTGTGTACGGGG
	rictorc	CCCAGTAAGTCTCAGCCCAGTATG	CGTCCGACAGGTCACAGTTC
	akt1a	ACCAAGCCCAAACTCAAAGTG	GTGTGCTACTTCATCTTTTGCC
	akt1b	CGACGGTACATTCATTGGCT	AGCTGACATTCTGGTGCTACT
	akt1c	CCACAAGATGTTGACGCGTTCG	CTTTCGTCCATTCTTCCCTCTCC
	akt1d	CATTGAGGCCGTAGCAGACAG	TTCAAAGTCGTGCATAGTCACTT
	akt2a	AAAGGACCCCAAGCAGAGGTTA	AAGTAGCGGGTGTCGGTC
	akt2b	GATCCCAAGCAAAGGTTAGGG	TGCCACAGTCCAGGTTGGTAT
	akt2c	TGCCAAAGACGTGATGACACAG	TGAGTCTAAGCTGTCATACTTGTCC
	akt2d	GATGCCCCACGAGGAGAGTA	GTAGGCAGCGGATGACAAAC
	ctsa	GTTTCTCCCTGGGCTTCAAA	GACATGCCATCGTTCTGAATCAAG
	ef1a	TCCTCTTGGTCGTTTCGCTG	ACCCGAGGGACATCCTGTG
	nfatc1a	TACCTTTCCCCAAACGTCCC	GATAAACCCCGACCAGGCAG
	nfatc1b	AGGACTCCTTCAAGTCTACCGC	AATGAACAGACAGCCCCTGAG
	nfatc1c	AAGGACTCCTGCAAGTCTACAT	CGCTGGGGACACACCTGA
	nfatc1d	CAAGGACTCCTCCAAATCTACATC	CCAGAACAATGCTTGGGACA
	nrf2 C22	CTAGCACCCAACAGCAGTCA	TCAGACATTGCTGCAGCTCA
	nrf2 C3	CCTGTGGACGACTTCAACGA	AGCCACCTTATTCTTGCCCC
	nrf2 C7	ACACAAACCACTGGAACCGT	TCTCCTCCAGGTCTGAGTCG
	ncor1a	GTCATCACCCCTCTCATGCCATC	CGTCGTCTCGATCGTGCTTG
	ncor1b	AGCACAAGCAGGACACACG	ACTGGTTCTCTGACCCTCCA
	rab11Aab	CGGGCCTTCGCAGAGAAAAAC	AGAATGGTCTGGAAAGCCGTT
	rab11Ac	CTTCCAGACCATTCTGACTGAAATC	GGTGACATGTTGTTGTCTTGCC
	rab11Ad	CTTCCAGACCATTCTGACTGAAATC	ACATGTCGTTGTCTCGTCG
	rarαab	AGCTCGGAAGAGATAGTCCCC	CTCCGGAAGAAACCCTTGCAG
