# Supplementary material for: Chaperone-mediated autophagy in fish: A key function amid a changing environment
Source: Autophagy Rep. 2024 Nov 1;3(1):2403956. doi: 10.1080/27694127.2024.2403956 (PMC11864646; doi:10.1080/27694127.2024.2403956)
Supplement: DATASET S1_R.xlsx [file KAUO_A_2403956_SM8801.xlsx]

## Sheet: Fig 1A
Fig. 1A Developmental-specific expression
Genes	Luciferase		L2A C14				L2A C31				L2B C14				L2B C31				L2C C14				L2C C31				L1 C3				L1 C22				HSPA8 C10				HSC70a C12				HSC70b C12				HSPA8 C27
	Sample	Mean [c]	Mean [c]	Ratio (GOI/HKG)*	Mean	SD	Mean [c]	Ratio	Mean	SD	Mean [c]	Ratio	Mean	SD	Mean [c]	Ratio	Mean	SD	Mean [c]	Ratio	Mean	SD	Mean [c]	Ratio	Mean	SD	Mean [c]	Ratio	Mean	SD	Mean [c]	Ratio	Mean	SD	Mean [c]	Ratio	Mean	SD	Mean [c]	Ratio	Mean	SD	Mean [c]	Ratio	Mean	SD	Mean [c]	Ratio	Mean
OP	OP1	0.154619	0.000609162	0.00393977	0.00656434	0.00266642	0.0376128	0.243262	0.137899	0.0915175	0.0375422	0.242805	0.309515	0.0629989	0.0156822	0.101425	0.264344	0.150365	0.039877	0.257905	0.309882	0.0556019	0.134052	0.866983	1.12746	0.2345	0.040406	0.261326	0.377974	0.106303	0.0103583	0.0669927	0.093045	0.0599818	0.0540415	0.349514	0.403384	0.112855	0.00220003	0.0142287	0.0225196	0.00831398	0.222916	1.44172	2.06866	0.548193	0.029364	0.189912	0.165188
	OP2	0.0657082	0.000609162	0.00927072			0.00606202	0.0922568			0.0208785	0.317747			0.0193062	0.293817			0.0199247	0.303231			0.0784315	1.19363			0.0264936	0.403202			0.00331789	0.0504944			0.0350277	0.533079			0.00202752	0.0308565			0.151555	2.30648			0.00926371	0.140983
	OP3	0.0939698	0.000609162	0.00648253			0.00734651	0.0781795			0.0345802	0.367993			0.0373803	0.39779			0.0346288	0.36851			0.124206	1.32176			0.0441088	0.469394			0.01519	0.161648			0.0307806	0.327558			0.00211183	0.0224735			0.230957	2.45778			0.0154739	0.164669
S5	S5P1	0.475094	0.000609162	0.00128219	0.00457747	0.00295089	0.0262439	0.0552393	0.0995066	0.0646864	0.0428137	0.0901163	0.27081	0.177314	0.0197287	0.041526	0.220179	0.157664	0.042084	0.0885804	0.294227	0.204248	0.168365	0.354383	0.826257	0.416273	0.0411128	0.0865362	0.281226	0.169251	0.0160923	0.0338719	0.137063	0.0927464	0.0566391	0.119217	0.339828	0.199944	0.0024002	0.00505206	0.0202962	0.0156045	0.22578	0.475233	1.44249	0.915708	0.0345332	0.0726872	0.196991
	S5P2	0.0873246	0.000609162	0.00697583			0.015172	0.173742			0.0388193	0.44454			0.0296763	0.339839			0.0434045	0.497048			0.0996786	1.14147			0.0317703	0.363818			0.0186412	0.21347			0.0444558	0.509087			0.00316445	0.0362377			0.2005	2.29603			0.0272256	0.311774
	S5P3	0.111275	0.000609162	0.00547439			0.00773783	0.069538			0.0309094	0.277775			0.031065	0.279173			0.0330547	0.297054			0.109374	0.982917			0.0437671	0.393325			0.0182319	0.163845			0.0435287	0.391181			0.00218086	0.0195989			0.173167	1.55621			0.0229795	0.206511
S6	S6P1	0.404959	0.000609162	0.00150426	0.00474982	0.00282789	0.0188913	0.0466499	0.0466066	0.00595999	0.0323377	0.0798542	0.183034	0.0893567	0.0151808	0.0374873	0.170889	0.123035	0.0319553	0.0789099	0.173974	0.108172	0.134427	0.331952	0.640434	0.35903	0.0287447	0.0709819	0.23428	0.161126	0.00756022	0.0186691	0.0933892	0.0870545	0.0231523	0.0571719	0.211559	0.16802	0.00169151	0.00417699	0.0143466	0.0111832	0.194632	0.480621	1.03355	0.644101	0.0210413	0.0519592	0.109756
	S6P2	0.100494	0.000609162	0.00606168			0.00528044	0.0525449			0.0236059	0.234899			0.0281289	0.279906			0.0293113	0.291672			0.103964	1.03453			0.0395084	0.393143			0.0189916	0.188983			0.0392436	0.390508			0.00264533	0.0263233			0.174939	1.74079			0.0205788	0.204777
	S6P3	0.0911438	0.000609162	0.00668353			0.00370273	0.0406251			0.0213595	0.234349			0.0177979	0.195273			0.0137937	0.15134			0.0505682	0.554817			0.0217574	0.238715			0.00660933	0.0725154			0.0170437	0.186998			0.0011429	0.0125396			0.0801379	0.879247			0.00661079	0.0725314
S7	S7P1	0.522456	0.000609162	0.00116596	0.00504943	0.0042065	0.0264819	0.0506873	0.0541192	0.0386771	0.0320685	0.0613802	0.247743	0.17008	0.0118018	0.0225891	0.243366	0.193803	0.0401933	0.0769315	0.305168	0.211656	0.121541	0.232634	0.901169	0.673498	0.0263199	0.0503772	0.274122	0.213418	0.0073505	0.0140691	0.119362	0.0959808	0.037633	0.0720309	0.283968	0.212011	0.00212948	0.0040759	0.0219713	0.0195109	0.166355	0.31841	1.44703	1.13043	0.0160663	0.0307514	0.131042
	S7P2	0.0640027	0.000609162	0.00951775			0.00110548	0.0172725			0.0252542	0.39458			0.0246679	0.385419			0.0316799	0.494978			0.101094	1.57952			0.0304297	0.475443			0.0129263	0.201965			0.0317487	0.496052			0.00273752	0.0427719			0.165079	2.57925			0.0137147	0.214283
	S7P3	0.136444	0.000609162	0.00446457			0.01288	0.0943979			0.0391961	0.28727			0.043947	0.322089			0.0468815	0.343596			0.121619	0.891349			0.0404616	0.296544			0.019382	0.142051			0.0387255	0.283821			0.00260146	0.0190662			0.196946	1.44342			0.0202062	0.148092
S8	S8P1	0.496842	0.000609162	0.00122607	0.019705	0.0172028	0.00886429	0.0178413	0.124661	0.104018	0.00823767	0.01658	0.385493	0.450778	0.00482231	0.00970591	0.396362	0.45392	0.0123199	0.0247963	0.495695	0.652566	0.0369513	0.0743723	1.43254	1.7598	0.0107718	0.0216804	0.490883	0.645801	0.00159124	0.0032027	0.211391	0.282582	0.0139569	0.0280912	0.488157	0.669866	0.0013979	0.00281356	0.128025	0.166878	0.0814447	0.163925	2.47117	3.01542	0.00400799	0.00806694	0.285928
	S8P2	0.0269144	0.000609162	0.0226333			0.00607272	0.225631			0.0238988	0.887956			0.0241193	0.896147			0.0333898	1.24059			0.0920638	3.42061			0.0330355	1.22743			0.0143475	0.533076			0.0338229	1.25668			0.0085447	0.317476			0.158342	5.88315			0.0187379	0.696201
	S8P3	0.128439	0.00452823	0.0352558			0.0167628	0.130511			0.0323595	0.251944			0.0363784	0.283234			0.0284749	0.221699			0.103091	0.80264			0.0287115	0.223542			0.0125733	0.0978932			0.02308	0.179696			0.00819239	0.0637842			0.175502	1.36642			0.0197174	0.153515
S10	S10P1	0.1868	0.000609162	0.00326103	0.00321207	0.000388759	0.0288973	0.154696	0.166267	0.0562773	0.0201296	0.10776	0.114713	0.0344728	0.0200087	0.107113	0.203598	0.129127	0.0237224	0.126993	0.108098	0.0379403	0.102633	0.549426	0.484874	0.0566533	0.0230871	0.123592	0.136611	0.0123392	0.0061014	0.0326627	0.0544159	0.0214239	0.0181283	0.0970463	0.133604	0.0347882	0.0138364	0.0740706	0.136398	0.0547962	0.169997	0.910045	0.7433	0.161296	0.0235044	0.125826	0.103021
	S10P2	0.217469	0.000609162	0.00280115			0.0253731	0.116675			0.0183209	0.084246			0.0333585	0.153394			0.0288972	0.13288			0.100423	0.461779			0.0322147	0.148135			0.0119805	0.0550907			0.0361652	0.1663			0.0384922	0.177001			0.15914	0.731783			0.0251849	0.115809
	S10P3	0.170441	0.000609162	0.00357402			0.0387636	0.22743			0.0259296	0.152132			0.0597034	0.350287			0.0109798	0.06442			0.0755764	0.443416			0.0235388	0.138105			0.0128674	0.0754945			0.02343	0.137467			0.0269506	0.158122			0.100232	0.588071			0.0114926	0.0674284
S12	S12P1	0.21441	0.021122	0.0985121	0.17399	0.126092	0.0366317	0.170849	0.257297	0.163025	0.0147647	0.0688618	0.251381	0.208504	0.00912788	0.0425721	0.266818	0.268148	0.037468	0.174749	0.334555	0.256085	0.0398054	0.185651	0.540352	0.53484	0.0136081	0.0634678	0.159937	0.133171	0.00532859	0.0248523	0.110013	0.108807	0.0188318	0.0878309	0.364298	0.268194	0.0492286	0.2296	1.05463	1.12686	0.109726	0.511759	0.867821	0.481609	0.0387034	0.180511	0.382763
	S12P2	0.0734503	0.0234715	0.319556			0.0327102	0.445339			0.0351544	0.478615			0.0414144	0.563842			0.0462682	0.629926			0.0848741	1.15553			0.0229074	0.311877			0.0170839	0.232591			0.0457869	0.623372			0.171765	2.33852			0.103991	1.4158			0.0459291	0.625309
	S12P3	0.169964	0.0176597	0.103903			0.0264639	0.155703			0.0351257	0.206665			0.0329799	0.19404			0.0338215	0.198992			0.0475685	0.279873			0.0177557	0.104467			0.0123388	0.0725965			0.0648737	0.38169			0.101257	0.595753			0.11488	0.675904			0.0582076	0.34247
S15	S15P1	0.211538	0.108282	0.51188	0.631542	0.23637	0.0963665	0.455552	0.627542	0.149979	0.0876046	0.414132	0.792674	0.348173	0.0482633	0.228155	0.617984	0.370599	0.126186	0.596516	1.04678	0.390738	0.133845	0.632723	0.88687	0.299046	0.0431564	0.204013	0.301846	0.0865545	0.0367095	0.173537	0.346841	0.150322	0.0166636	0.0787739	0.115176	0.0322995	0.141965	0.671109	1.19789	0.559331	0.143778	0.67968	0.615875	0.0852589	0.0708914	0.335124	0.392461
	S15P2	0.118582	0.0567926	0.478931			0.0825311	0.695983			0.130348	1.09922			0.114523	0.965767			0.153793	1.29693			0.144242	1.21639			0.0436925	0.368458			0.0524029	0.441913			0.0149825	0.126347			0.211656	1.7849			0.0769479	0.648901			0.0408714	0.344668
	S15P3	0.124709	0.112713	0.903814			0.0911734	0.731091			0.107831	0.864664			0.0823114	0.66003			0.155497	1.24688			0.1012	0.811495			0.0415364	0.333068			0.0530103	0.425073			0.01751	0.140407			0.141875	1.13765			0.0647291	0.519043			0.062054	0.497592
S22	S22P1	0.0874822	0.281995	3.22346	5.12929	2.81841	0.460663	5.26579	5.69958	1.2316	0.331685	3.79145	5.32627	2.10105	0.380154	4.3455	7.06891	2.74493	0.384528	4.3955	5.52001	1.61935	0.334288	3.82121	4.91924	1.6701	0.288247	3.29493	5.10114	1.79173	0.449793	5.14154	10.6063	5.24801	0.271468	3.10312	3.60847	0.437788	0.331642	3.79097	6.2619	2.93765	0.0841175	0.961538	1.42826	0.668866	0.462688	5.28895	7.14858
	S22P2	0.0499725	0.418109	8.36678			0.354274	7.08938			0.38583	7.72085			0.491472	9.83486			0.3686	7.37606			0.341872	6.84121			0.343712	6.87803			0.779906	15.6067			0.19239	3.84992			0.475238	9.50999			0.109667	2.19455			0.507413	10.1539
	S22P3	0.0662343	0.251533	3.79762			0.314187	4.74357			0.295836	4.46651			0.465386	7.02636			0.317161	4.78847			0.271249	4.0953			0.339812	5.13046			0.733263	11.0707			0.256484	3.87237			0.363277	5.48473			0.0747585	1.1287			0.397601	6.00295
S23	S23P1	0.0604147	0.359176	5.94518	7.40362	3.14876	0.892417	14.7715	11.124	4.37597	0.373128	6.17611	9.36558	6.06362	0.407924	6.75206	10.9651	5.83647	0.447209	7.40233	7.92427	3.65133	0.400491	6.62904	8.82759	4.97517	0.350521	5.80192	8.67761	4.05452	0.832037	13.7721	15.5805	2.82136	0.256954	4.25317	6.0286	2.86445	0.413785	6.84907	10.072	5.90311	0.0957202	1.58439	2.89587	2.43639	0.572033	9.46845	11.0276
	S23P2	0.0525464	0.27579	5.2485			0.329565	6.27189			0.292282	5.56235			0.447492	8.51613			0.239717	4.562			0.280096	5.33044			0.363407	6.91592			0.7429	14.138			0.236434	4.49952			0.3406	6.48188			0.0733627	1.39615			0.403033	7.67003
	S23P3	0.0298879	0.329281	11.0172			0.368472	12.3284			0.488915	16.3583			0.526836	17.627			0.352931	11.8085			0.434071	14.5233			0.397957	13.315			0.562834	18.8315			0.278948	9.33312			0.504658	16.885			0.170573	5.70708			0.476543	15.9443
S30	S30P1	0.0690181	0.15397	2.23086	1.29635	0.877217	0.315258	4.56777	1.97153	2.25279	0.261404	3.78747	1.69513	1.81933	0.212383	3.07721	1.44999	1.41364	0.179266	2.59738	1.15283	1.2513	0.236516	3.42687	1.53956	1.63661	0.19778	2.86562	1.29465	1.36097	0.381549	5.52825	2.69074	2.45808	0.392443	5.68609	3.02665	2.30342	0.258233	3.74153	1.83473	1.65559	0.286133	4.14577	2.03893	1.82536	0.402829	5.83657	2.72662
	S30P2	0.339897	0.39683	1.1675			0.276652	0.81393			0.275961	0.811896			0.254342	0.748292			0.155284	0.456855			0.231056	0.679782			0.185193	0.54485			0.452694	1.33186			0.56449	1.66077			0.339872	0.999929			0.353113	1.03888			0.398216	1.17158
	S30P3	0.336677	0.1652	0.490677			0.179414	0.532895			0.163637	0.486037			0.176582	0.524484			0.136103	0.404253			0.172391	0.512036			0.159412	0.473487			0.408092	1.21211			0.583496	1.7331			0.256799	0.762744			0.313825	0.932123			0.394491	1.17172
*GOI/HKG= gene of interest/housekeeping gene
Table Analyzed	L2AC14		Table Analyzed	L2AC14		Table Analyzed	L2AC14		Table Analyzed	L2AC31		Table Analyzed	L2AC31		Table Analyzed	L2AC31		Table Analyzed	L2BC14		Table Analyzed	L2BC14		Table Analyzed	L2BC14		Table Analyzed	L2BC31		Table Analyzed	L2BC31		Table Analyzed	L2BC31		Table Analyzed	L2CC14		Table Analyzed	L2CC14		Table Analyzed	L2CC14		Table Analyzed	L2CC31		Table Analyzed	L2CC31
Column I	S22		Column J	S23		Column K	S30		Column I	S22		Column J	S23		Column K	S30		Column I	S22		Column J	S23		Column K	S30		Column I	S22		Column J	S23		Column K	S30		Column I	S22		Column J	S23		Column K	S30		Column I	S22		Column J	S23
vs.	vs.		vs.	vs.		vs.	vs.		vs.	vs.		vs.	vs.		vs.	vs.		vs.	vs.		vs.	vs.		vs.	vs.		vs.	vs.		vs.	vs.		vs.	vs.		vs.	vs.		vs.	vs.		vs.	vs.		vs.	vs.		vs.	vs.
Column A	OP		Column A	OP		Column A	OP		Column A	OP		Column A	OP		Column A	OP		Column A	OP		Column A	OP		Column A	OP		Column A	OP		Column A	OP		Column A	OP		Column A	OP		Column A	OP		Column A	OP		Column A	OP		Column A	OP
Unpaired t test			Unpaired t test			Unpaired t test			Unpaired t test			Unpaired t test			Unpaired t test			Unpaired t test			Unpaired t test			Unpaired t test			Unpaired t test			Unpaired t test			Unpaired t test			Unpaired t test			Unpaired t test			Unpaired t test			Unpaired t test			Unpaired t test
P value	0.0346		P value	0.0152		P value	0.0635		P value	0.0015		P value	0.0122		P value	0.2317		P value	0.0144		P value	0.0609		P value	0.2578		P value	0.0128		P value	0.0337		P value	0.2221		P value	0.0051		P value	0.0225		P value	0.3085		P value	0.0176		P value	0.0554
P value summary	*		P value summary	*		P value summary	ns		P value summary	**		P value summary	*		P value summary	ns		P value summary	*		P value summary	ns		P value summary	ns		P value summary	*		P value summary	*		P value summary	ns		P value summary	**		P value summary	*		P value summary	ns		P value summary	*		P value summary	ns
Significantly different (P < 0.05)?	Yes		Significantly different (P < 0.05)?	Yes		Significantly different (P < 0.05)?	No		Significantly different (P < 0.05)?	Yes		Significantly different (P < 0.05)?	Yes		Significantly different (P < 0.05)?	No		Significantly different (P < 0.05)?	Yes		Significantly different (P < 0.05)?	No		Significantly different (P < 0.05)?	No		Significantly different (P < 0.05)?	Yes		Significantly different (P < 0.05)?	Yes		Significantly different (P < 0.05)?	No		Significantly different (P < 0.05)?	Yes		Significantly different (P < 0.05)?	Yes		Significantly different (P < 0.05)?	No		Significantly different (P < 0.05)?	Yes		Significantly different (P < 0.05)?	No
One- or two-tailed P value?	Two-tailed		One- or two-tailed P value?	Two-tailed		One- or two-tailed P value?	Two-tailed		One- or two-tailed P value?	Two-tailed		One- or two-tailed P value?	Two-tailed		One- or two-tailed P value?	Two-tailed		One- or two-tailed P value?	Two-tailed		One- or two-tailed P value?	Two-tailed		One- or two-tailed P value?	Two-tailed		One- or two-tailed P value?	Two-tailed		One- or two-tailed P value?	Two-tailed		One- or two-tailed P value?	Two-tailed		One- or two-tailed P value?	Two-tailed		One- or two-tailed P value?	Two-tailed		One- or two-tailed P value?	Two-tailed		One- or two-tailed P value?	Two-tailed		One- or two-tailed P value?	Two-tailed
t, df	t=3.148, df=4		t, df	t=4.069, df=4		t, df	t=2.547, df=4		t, df	t=7.800, df=4		t, df	t=4.347, df=4		t, df	t=1.409, df=4		t, df	t=4.134, df=4		t, df	t=2.587, df=4		t, df	t=1.318, df=4		t, df	t=4.287, df=4		t, df	t=3.175, df=4		t, df	t=1.445, df=4		t, df	t=5.569, df=4		t, df	t=3.612, df=4		t, df	t=1.166, df=4		t, df	t=3.894, df=4		t, df	t=2.678, df=4
How big is the difference?			How big is the difference?			How big is the difference?			How big is the difference?			How big is the difference?			How big is the difference?			How big is the difference?			How big is the difference?			How big is the difference?			How big is the difference?			How big is the difference?			How big is the difference?			How big is the difference?			How big is the difference?			How big is the difference?			How big is the difference?			How big is the difference?
Mean of column A	0.006564		Mean of column A	0.006564		Mean of column A	0.006564		Mean of column A	0.1379		Mean of column A	0.1379		Mean of column A	0.1379		Mean of column A	0.3095		Mean of column A	0.3095		Mean of column A	0.3095		Mean of column A	0.2643		Mean of column A	0.2643		Mean of column A	0.2643		Mean of column A	0.3099		Mean of column A	0.3099		Mean of column A	0.3099		Mean of column A	1.127		Mean of column A	1.127
Mean of column I	5.129		Mean of column J	7.404		Mean of column K	1.296		Mean of column I	5.7		Mean of column J	11.12		Mean of column K	1.972		Mean of column I	5.326		Mean of column J	9.366		Mean of column K	1.695		Mean of column I	7.069		Mean of column J	10.97		Mean of column K	1.45		Mean of column I	5.52		Mean of column J	7.924		Mean of column K	1.153		Mean of column I	4.919		Mean of column J	8.828
Difference between means (I - A) ± SEM	5.123 ± 1.627		Difference between means (J - A) ± SEM	7.397 ± 1.818		Difference between means (K - A) ± SEM	1.290 ± 0.5065		Difference between means (I - A) ± SEM	5.562 ± 0.7130		Difference between means (J - A) ± SEM	10.99 ± 2.527		Difference between means (K - A) ± SEM	1.834 ± 1.302		Difference between means (I - A) ± SEM	5.017 ± 1.214		Difference between means (J - A) ± SEM	9.056 ± 3.501		Difference between means (K - A) ± SEM	1.386 ± 1.051		Difference between means (I - A) ± SEM	6.805 ± 1.587		Difference between means (J - A) ± SEM	10.70 ± 3.371		Difference between means (K - A) ± SEM	1.186 ± 0.8208		Difference between means (I - A) ± SEM	5.210 ± 0.9355		Difference between means (J - A) ± SEM	7.614 ± 2.108		Difference between means (K - A) ± SEM	0.8429 ± 0.7231		Difference between means (I - A) ± SEM	3.792 ± 0.9737		Difference between means (J - A) ± SEM	7.700 ± 2.876
95% confidence interval	0.6049 to 9.641		95% confidence interval	2.350 to 12.44		95% confidence interval	-0.1164 to 2.696		95% confidence interval	3.582 to 7.541		95% confidence interval	3.970 to 18.00		95% confidence interval	-1.781 to 5.448		95% confidence interval	1.647 to 8.386		95% confidence interval	-0.6643 to 18.78		95% confidence interval	-1.532 to 4.304		95% confidence interval	2.398 to 11.21		95% confidence interval	1.342 to 20.06		95% confidence interval	-1.093 to 3.464		95% confidence interval	2.613 to 7.807		95% confidence interval	1.761 to 13.47		95% confidence interval	-1.165 to 2.851		95% confidence interval	1.088 to 6.495		95% confidence interval	-0.2838 to 15.68
R squared (eta squared)	0.7125		R squared (eta squared)	0.8054		R squared (eta squared)	0.6185		R squared (eta squared)	0.9383		R squared (eta squared)	0.8253		R squared (eta squared)	0.3316		R squared (eta squared)	0.8103		R squared (eta squared)	0.6259		R squared (eta squared)	0.3029		R squared (eta squared)	0.8213		R squared (eta squared)	0.7159		R squared (eta squared)	0.3428		R squared (eta squared)	0.8858		R squared (eta squared)	0.7653		R squared (eta squared)	0.2536		R squared (eta squared)	0.7913		R squared (eta squared)	0.6419
F test to compare variances			F test to compare variances			F test to compare variances			F test to compare variances			F test to compare variances			F test to compare variances			F test to compare variances			F test to compare variances			F test to compare variances			F test to compare variances			F test to compare variances			F test to compare variances			F test to compare variances			F test to compare variances			F test to compare variances			F test to compare variances			F test to compare variances
F, DFn, Dfd	1117256, 2, 2		F, DFn, Dfd	1394518, 2, 2		F, DFn, Dfd	108233, 2, 2		F, DFn, Dfd	181.1, 2, 2		F, DFn, Dfd	2286, 2, 2		F, DFn, Dfd	605.9, 2, 2		F, DFn, Dfd	1112, 2, 2		F, DFn, Dfd	9264, 2, 2		F, DFn, Dfd	834.0, 2, 2		F, DFn, Dfd	333.2, 2, 2		F, DFn, Dfd	1507, 2, 2		F, DFn, Dfd	88.39, 2, 2		F, DFn, Dfd	848.2, 2, 2		F, DFn, Dfd	4312, 2, 2		F, DFn, Dfd	506.5, 2, 2		F, DFn, Dfd	50.72, 2, 2		F, DFn, Dfd	450.1, 2, 2
P value	<0.0001		P value	<0.0001		P value	<0.0001		P value	0.011		P value	0.0009		P value	0.0033		P value	0.0018		P value	0.0002		P value	0.0024		P value	0.006		P value	0.0013		P value	0.0224		P value	0.0024		P value	0.0005		P value	0.0039		P value	0.0387		P value	0.0044
P value summary	****		P value summary	****		P value summary	****		P value summary	*		P value summary	***		P value summary	**		P value summary	**		P value summary	***		P value summary	**		P value summary	**		P value summary	**		P value summary	*		P value summary	**		P value summary	***		P value summary	**		P value summary	*		P value summary	**
Significantly different (P < 0.05)?	Yes		Significantly different (P < 0.05)?	Yes		Significantly different (P < 0.05)?	Yes		Significantly different (P < 0.05)?	Yes		Significantly different (P < 0.05)?	Yes		Significantly different (P < 0.05)?	Yes		Significantly different (P < 0.05)?	Yes		Significantly different (P < 0.05)?	Yes		Significantly different (P < 0.05)?	Yes		Significantly different (P < 0.05)?	Yes		Significantly different (P < 0.05)?	Yes		Significantly different (P < 0.05)?	Yes		Significantly different (P < 0.05)?	Yes		Significantly different (P < 0.05)?	Yes		Significantly different (P < 0.05)?	Yes		Significantly different (P < 0.05)?	Yes		Significantly different (P < 0.05)?	Yes
Data analyzed			Data analyzed			Data analyzed			Data analyzed			Data analyzed			Data analyzed			Data analyzed			Data analyzed			Data analyzed			Data analyzed			Data analyzed			Data analyzed			Data analyzed			Data analyzed			Data analyzed			Data analyzed			Data analyzed
Sample size, column A	3		Sample size, column A	3		Sample size, column A	3		Sample size, column A	3		Sample size, column A	3		Sample size, column A	3		Sample size, column A	3		Sample size, column A	3		Sample size, column A	3		Sample size, column A	3		Sample size, column A	3		Sample size, column A	3		Sample size, column A	3		Sample size, column A	3		Sample size, column A	3		Sample size, column A	3		Sample size, column A	3
Sample size, column I	3		Sample size, column J	3		Sample size, column K	3		Sample size, column I	3		Sample size, column J	3		Sample size, column K	3		Sample size, column I	3		Sample size, column J	3		Sample size, column K	3		Sample size, column I	3		Sample size, column J	3		Sample size, column K	3		Sample size, column I	3		Sample size, column J	3		Sample size, column K	3		Sample size, column I	3		Sample size, column J	3
Table Analyzed	HSC70a C12		Table Analyzed	HSC70a C12		Table Analyzed	HSC70a C12		Table Analyzed	HSC70b C12		Table Analyzed	HSC70b C12		Table Analyzed	HSC70b C12		Table Analyzed	HSPA8C27		Table Analyzed	HSPA8C27		Table Analyzed	HSPA8C27		Table Analyzed	hsc70 C24		Table Analyzed	hsc70 C24		Table Analyzed	hsc70 C24		Table Analyzed	hsc70 C2		Table Analyzed	hsc70 C2		Table Analyzed	hsc70 C2		Table Analyzed	HSP90aa1a C4		Table Analyzed	HSP90aa1a C4
Column I	S22		Column J	S23		Column K	S30		Column I	S22		Column J	S23		Column K	S30		Column I	S22		Column J	S23		Column K	S30		Column I	S22		Column J	S23		Column K	S30		Column I	S22		Column J	S23		Column K	S30		Column I	S22		Column J	S23
vs.	vs.		vs.	vs.		vs.	vs.		vs.	vs.		vs.	vs.		vs.	vs.		vs.	vs.		vs.	vs.		vs.	vs.		vs.	vs.		vs.	vs.		vs.	vs.		vs.	vs.		vs.	vs.		vs.	vs.		vs.	vs.		vs.	vs.
Column A	OP		Column A	OP		Column A	OP		Column A	OP		Column A	OP		Column A	OP		Column A	OP		Column A	OP		Column A	OP		Column A	OP		Column A	OP		Column A	OP		Column A	OP		Column A	OP		Column A	OP		Column A	OP		Column A	OP
Unpaired t test			Unpaired t test			Unpaired t test			Unpaired t test			Unpaired t test			Unpaired t test			Unpaired t test			Unpaired t test			Unpaired t test			Unpaired t test			Unpaired t test			Unpaired t test			Unpaired t test			Unpaired t test			Unpaired t test			Unpaired t test			Unpaired t test
P value	0.0212		P value	0.042		P value	0.1309		P value	0.2689		P value	0.5969		P value	0.9797		P value	0.01		P value	0.0124		P value	0.1749		P value	0.0637		P value	0.0371		P value	0.1275		P value	0.0182		P value	0.058		P value	0.0947		P value	0.0164		P value	0.0367
P value summary	*		P value summary	*		P value summary	ns		P value summary	ns		P value summary	ns		P value summary	ns		P value summary	**		P value summary	*		P value summary	ns		P value summary	ns		P value summary	*		P value summary	ns		P value summary	*		P value summary	ns		P value summary	ns		P value summary	*		P value summary	*
Significantly different (P < 0.05)?	Yes		Significantly different (P < 0.05)?	Yes		Significantly different (P < 0.05)?	No		Significantly different (P < 0.05)?	No		Significantly different (P < 0.05)?	No		Significantly different (P < 0.05)?	No		Significantly different (P < 0.05)?	Yes		Significantly different (P < 0.05)?	Yes		Significantly different (P < 0.05)?	No		Significantly different (P < 0.05)?	No		Significantly different (P < 0.05)?	Yes		Significantly different (P < 0.05)?	No		Significantly different (P < 0.05)?	Yes		Significantly different (P < 0.05)?	No		Significantly different (P < 0.05)?	No		Significantly different (P < 0.05)?	Yes		Significantly different (P < 0.05)?	Yes
One- or two-tailed P value?	Two-tailed		One- or two-tailed P value?	Two-tailed		One- or two-tailed P value?	Two-tailed		One- or two-tailed P value?	Two-tailed		One- or two-tailed P value?	Two-tailed		One- or two-tailed P value?	Two-tailed		One- or two-tailed P value?	Two-tailed		One- or two-tailed P value?	Two-tailed		One- or two-tailed P value?	Two-tailed		One- or two-tailed P value?	Two-tailed		One- or two-tailed P value?	Two-tailed		One- or two-tailed P value?	Two-tailed		One- or two-tailed P value?	Two-tailed		One- or two-tailed P value?	Two-tailed		One- or two-tailed P value?	Two-tailed		One- or two-tailed P value?	Two-tailed		One- or two-tailed P value?	Two-tailed
t, df	t=3.679, df=4		t, df	t=2.949, df=4		t, df	t=1.896, df=4		t, df	t=1.283, df=4		t, df	t=0.5737, df=4		t, df	t=0.02702, df=4		t, df	t=4.604, df=4		t, df	t=4.323, df=4		t, df	t=1.647, df=4		t, df	t=2.544, df=4		t, df	t=3.074, df=4		t, df	t=1.919, df=4		t, df	t=3.856, df=4		t, df	t=2.632, df=4		t, df	t=2.181, df=4		t, df	t=3.978, df=4		t, df	t=3.087, df=4
How big is the difference?			How big is the difference?			How big is the difference?			How big is the difference?			How big is the difference?			How big is the difference?			How big is the difference?			How big is the difference?			How big is the difference?			How big is the difference?			How big is the difference?			How big is the difference?			How big is the difference?			How big is the difference?			How big is the difference?			How big is the difference?			How big is the difference?
Mean of column A	0.02252		Mean of column A	0.02252		Mean of column A	0.02252		Mean of column A	2.069		Mean of column A	2.069		Mean of column A	2.069		Mean of column A	0.1652		Mean of column A	0.1652		Mean of column A	0.1652		Mean of column A	0.0306		Mean of column A	0.0306		Mean of column A	0.0306		Mean of column A	0.01023		Mean of column A	0.01023		Mean of column A	0.01023		Mean of column A	0.001138		Mean of column A	0.001138
Mean of column I	6.262		Mean of column J	10.07		Mean of column K	1.835		Mean of column I	1.428		Mean of column J	2.896		Mean of column K	2.039		Mean of column I	7.149		Mean of column J	11.03		Mean of column K	2.727		Mean of column I	3.442		Mean of column J	5.197		Mean of column K	3.689		Mean of column I	2.444		Mean of column J	5.494		Mean of column K	7.425		Mean of column I	5.088		Mean of column J	10.48
Difference between means (I - A) ± SEM	6.239 ± 1.696		Difference between means (J - A) ± SEM	10.05 ± 3.408		Difference between means (K - A) ± SEM	1.812 ± 0.9559		Difference between means (I - A) ± SEM	-0.6404 ± 0.4993		Difference between means (J - A) ± SEM	0.8272 ± 1.442		Difference between means (K - A) ± SEM	-0.02973 ± 1.100		Difference between means (I - A) ± SEM	6.983 ± 1.517		Difference between means (J - A) ± SEM	10.86 ± 2.513		Difference between means (K - A) ± SEM	2.561 ± 1.555		Difference between means (I - A) ± SEM	3.412 ± 1.341		Difference between means (J - A) ± SEM	5.166 ± 1.680		Difference between means (K - A) ± SEM	3.659 ± 1.907		Difference between means (I - A) ± SEM	2.434 ± 0.6312		Difference between means (J - A) ± SEM	5.484 ± 2.083		Difference between means (K - A) ± SEM	7.415 ± 3.400		Difference between means (I - A) ± SEM	5.086 ± 1.279		Difference between means (J - A) ± SEM	10.48 ± 3.394
95% confidence interval	1.530 to 10.95		95% confidence interval	0.5869 to 19.51		95% confidence interval	-0.8417 to 4.466		95% confidence interval	-2.027 to 0.7459		95% confidence interval	-3.176 to 4.830		95% confidence interval	-3.085 to 3.025		95% confidence interval	2.772 to 11.19		95% confidence interval	3.886 to 17.84		95% confidence interval	-1.756 to 6.879		95% confidence interval	-0.3118 to 7.136		95% confidence interval	0.5008 to 9.831		95% confidence interval	-1.635 to 8.953		95% confidence interval	0.6817 to 4.187		95% confidence interval	-0.2999 to 11.27		95% confidence interval	-2.026 to 16.85		95% confidence interval	1.537 to 8.636		95% confidence interval	1.053 to 19.90
R squared (eta squared)	0.7719		R squared (eta squared)	0.6849		R squared (eta squared)	0.4733		R squared (eta squared)	0.2914		R squared (eta squared)	0.07603		R squared (eta squared)	0.0001825		R squared (eta squared)	0.8413		R squared (eta squared)	0.8237		R squared (eta squared)	0.4042		R squared (eta squared)	0.618		R squared (eta squared)	0.7027		R squared (eta squared)	0.4793		R squared (eta squared)	0.788		R squared (eta squared)	0.634		R squared (eta squared)	0.5431		R squared (eta squared)	0.7982		R squared (eta squared)	0.7043
F test to compare variances			F test to compare variances			F test to compare variances			F test to compare variances			F test to compare variances			F test to compare variances			F test to compare variances			F test to compare variances			F test to compare variances			F test to compare variances			F test to compare variances			F test to compare variances			F test to compare variances			F test to compare variances			F test to compare variances			F test to compare variances			F test to compare variances
F, DFn, Dfd	124848, 2, 2		F, DFn, Dfd	504132, 2, 2		F, DFn, Dfd	39654, 2, 2		F, DFn, Dfd	1.489, 2, 2		F, DFn, Dfd	19.75, 2, 2		F, DFn, Dfd	11.09, 2, 2		F, DFn, Dfd	11527, 2, 2		F, DFn, Dfd	31633, 2, 2		F, DFn, Dfd	12116, 2, 2		F, DFn, Dfd	17767, 2, 2		F, DFn, Dfd	27889, 2, 2		F, DFn, Dfd	35916, 2, 2		F, DFn, Dfd	8203, 2, 2		F, DFn, Dfd	89362, 2, 2		F, DFn, Dfd	238039, 2, 2		F, DFn, Dfd	29862969, 2, 2		F, DFn, Dfd	210455404, 2, 2
P value	<0.0001		P value	<0.0001		P value	<0.0001		P value	0.8036		P value	0.0964		P value	0.1655		P value	0.0002		P value	<0.0001		P value	0.0002		P value	0.0001		P value	<0.0001		P value	<0.0001		P value	0.0002		P value	<0.0001		P value	<0.0001		P value	<0.0001		P value	<0.0001
P value summary	****		P value summary	****		P value summary	****		P value summary	ns		P value summary	ns		P value summary	ns		P value summary	***		P value summary	****		P value summary	***		P value summary	***		P value summary	****		P value summary	****		P value summary	***		P value summary	****		P value summary	****		P value summary	****		P value summary	****
Significantly different (P < 0.05)?	Yes		Significantly different (P < 0.05)?	Yes		Significantly different (P < 0.05)?	Yes		Significantly different (P < 0.05)?	No		Significantly different (P < 0.05)?	No		Significantly different (P < 0.05)?	No		Significantly different (P < 0.05)?	Yes		Significantly different (P < 0.05)?	Yes		Significantly different (P < 0.05)?	Yes		Significantly different (P < 0.05)?	Yes		Significantly different (P < 0.05)?	Yes		Significantly different (P < 0.05)?	Yes		Significantly different (P < 0.05)?	Yes		Significantly different (P < 0.05)?	Yes		Significantly different (P < 0.05)?	Yes		Significantly different (P < 0.05)?	Yes		Significantly different (P < 0.05)?	Yes
Data analyzed			Data analyzed			Data analyzed			Data analyzed			Data analyzed			Data analyzed			Data analyzed			Data analyzed			Data analyzed			Data analyzed			Data analyzed			Data analyzed			Data analyzed			Data analyzed			Data analyzed			Data analyzed			Data analyzed
Sample size, column A	3		Sample size, column A	3		Sample size, column A	3		Sample size, column A	3		Sample size, column A	3		Sample size, column A	3		Sample size, column A	3		Sample size, column A	3		Sample size, column A	3		Sample size, column A	3		Sample size, column A	3		Sample size, column A	3		Sample size, column A	3		Sample size, column A	3		Sample size, column A	3		Sample size, column A	3		Sample size, column A	3
Sample size, column I	3		Sample size, column J	3		Sample size, column K	3		Sample size, column I	3		Sample size, column J	3		Sample size, column K	3		Sample size, column I	3		Sample size, column J	3		Sample size, column K	3		Sample size, column I	3		Sample size, column J	3		Sample size, column K	3		Sample size, column I	3		Sample size, column J	3		Sample size, column K	3		Sample size, column I	3		Sample size, column J	3
Table Analyzed	dnajb1 C12		Table Analyzed	dnajb1 C12		Table Analyzed	dnajb1 C12		Table Analyzed	dnajb1 C13		Table Analyzed	dnajb1 C13		Table Analyzed	dnajb1 C13
Column I	S22		Column J	S23		Column K	S30		Column I	S22		Column J	S23		Column K	S30
vs.	vs.		vs.	vs.		vs.	vs.		vs.	vs.		vs.	vs.		vs.	vs.
Column A	OP		Column A	OP		Column A	OP		Column A	OP		Column A	OP		Column A	OP
Unpaired t test			Unpaired t test			Unpaired t test			Unpaired t test			Unpaired t test			Unpaired t test
P value	0.0272		P value	0.0467		P value	0.6615		P value	0.0303		P value	0.0403		P value	0.6662
P value summary	*		P value summary	*		P value summary	ns		P value summary	*		P value summary	*		P value summary	ns
Significantly different (P < 0.05)?	Yes		Significantly different (P < 0.05)?	Yes		Significantly different (P < 0.05)?	No		Significantly different (P < 0.05)?	Yes		Significantly different (P < 0.05)?	Yes		Significantly different (P < 0.05)?	No
One- or two-tailed P value?	Two-tailed		One- or two-tailed P value?	Two-tailed		One- or two-tailed P value?	Two-tailed		One- or two-tailed P value?	Two-tailed		One- or two-tailed P value?	Two-tailed		One- or two-tailed P value?	Two-tailed
t, df	t=3.402, df=4		t, df	t=2.843, df=4		t, df	t=0.4721, df=4		t, df	t=3.286, df=4		t, df	t=2.991, df=4		t, df	t=0.4649, df=4
How big is the difference?			How big is the difference?			How big is the difference?			How big is the difference?			How big is the difference?			How big is the difference?
Mean of column A	0.8538		Mean of column A	0.8538		Mean of column A	0.8538		Mean of column A	0.7599		Mean of column A	0.7599		Mean of column A	0.7599
Mean of column I	3.746		Mean of column J	6.714		Mean of column K	1.174		Mean of column I	4.875		Mean of column J	6.757		Mean of column K	1.03
Difference between means (I - A) ± SEM	2.893 ± 0.8502		Difference between means (J - A) ± SEM	5.860 ± 2.061		Difference between means (K - A) ± SEM	0.3201 ± 0.6781		Difference between means (I - A) ± SEM	4.115 ± 1.252		Difference between means (J - A) ± SEM	5.997 ± 2.005		Difference between means (K - A) ± SEM	0.2698 ± 0.5803
95% confidence interval	0.5320 to 5.253		95% confidence interval	0.1381 to 11.58		95% confidence interval	-1.563 to 2.203		95% confidence interval	0.6386 to 7.591		95% confidence interval	0.4309 to 11.56		95% confidence interval	-1.341 to 1.881
R squared (eta squared)	0.7432		R squared (eta squared)	0.669		R squared (eta squared)	0.05277		R squared (eta squared)	0.7297		R squared (eta squared)	0.6911		R squared (eta squared)	0.05126
F test to compare variances			F test to compare variances			F test to compare variances			F test to compare variances			F test to compare variances			F test to compare variances
F, DFn, Dfd	44.50, 2, 2		F, DFn, Dfd	266.4, 2, 2		F, DFn, Dfd	27.94, 2, 2		F, DFn, Dfd	69.97, 2, 2		F, DFn, Dfd	180.9, 2, 2		F, DFn, Dfd	14.24, 2, 2
P value	0.044		P value	0.0075		P value	0.0691		P value	0.0282		P value	0.011		P value	0.1312
P value summary	*		P value summary	**		P value summary	ns		P value summary	*		P value summary	*		P value summary	ns
Significantly different (P < 0.05)?	Yes		Significantly different (P < 0.05)?	Yes		Significantly different (P < 0.05)?	No		Significantly different (P < 0.05)?	Yes		Significantly different (P < 0.05)?	Yes		Significantly different (P < 0.05)?	No
Data analyzed			Data analyzed			Data analyzed			Data analyzed			Data analyzed			Data analyzed
Sample size, column A	3		Sample size, column A	3		Sample size, column A	3		Sample size, column A	3		Sample size, column A	3		Sample size, column A	3
Sample size, column I	3		Sample size, column J	3		Sample size, column K	3		Sample size, column I	3		Sample size, column J	3		Sample size, column K	3
[truncated: 33 more columns]

## Sheet: Fig 1B
Fig. 1B Tissue-specific expression
L2A C14							L2A C31
Sample Number	TISSUE	Average [c]	Luciferase Average [c]	R: [c] GOI/ [c] HKG	Log10 R		N°ech	TISSUE	Average [c]	R: [c] GOI/ [c] HKG	Log10 R		Table Analyzed	Ad Tissue		Table Analyzed	Blood cells		Table Analyzed	Brain Stem
BR10	Gills	0.329	0.000304821	1079.32	3.03315		BR10	Gills	1.78	5839.5	3.76638
BR12	Gills	0.235	0.000498596	471.323	2.67332		BR12	Gills	0.8125	1629.58	3.21207		Mann Whitney test			Mann Whitney test			Mann Whitney test
BR20	Gills	0.445	0.000467709	951.446	2.97838		BR20	Gills	1.86	3976.83	3.59954		P value	0.0022		P value	0.0556		P value	0.0043
BR21	Gills	0.279	0.00316698	88.0966	1.94496		BR21	Gills	1.175	371.016	2.56939		Exact or approximate P value?	Exact		Exact or approximate P value?	Exact		Exact or approximate P value?	Exact
BR34	Gills	0.3845	0.000539822	712.272	2.85265		BR34	Gills	1.565	2899.1	3.46226		P value summary	**		P value summary	ns		P value summary	**
BR36	Gills	0.06975	0.000226578	307.841	2.48833		BR36	Gills	1.31	5781.67	3.76205		Significantly different (P < 0.05)?	Yes		Significantly different (P < 0.05)?	No		Significantly different (P < 0.05)?	Yes
CER10	Cerebellum	0.4545	0.000355724	1277.68	3.10642		CER10	Cerebellum	3.67	10317	4.01355		One- or two-tailed P value?	Two-tailed		One- or two-tailed P value?	Two-tailed		One- or two-tailed P value?	Two-tailed
CER12	Cerebellum	0.396	0.000602495	657.267	2.81774		CER12	Cerebellum	2.245	3726.17	3.57126		Sum of ranks in column A,B	21 , 57		Sum of ranks in column A,B	18 , 37		Sum of ranks in column A,B	22 , 56
CER20	Cerebellum	0.4435	5.65799e-05	7838.48	3.89423		CER20	Cerebellum	2.94	51962	4.71569		Mann-Whitney U	0		Mann-Whitney U	3		Mann-Whitney U	1
CER21	Cerebellum	0.4625	0.000134407	3441.04	3.53669		CER21	Cerebellum	3.725	27714.3	4.4427
CER34	Cerebellum	0.5185	0.000418685	1238.4	3.09286		CER34	Cerebellum	3.835	9159.63	3.96188		Difference between medians			Difference between medians			Difference between medians
CER36	Cerebellum	0.101	0.000768591	131.409	2.11863		CER36	Cerebellum	2.765	3597.49	3.556		Median of column A	343.0, n=6		Median of column A	326.3, n=5		Median of column A	1854, n=6
COE10	Heart	0.3165	0.000459894	688.201	2.83772		COE10	Heart	0.914	1987.41	3.29829		Median of column B	2044, n=6		Median of column B	4649, n=5		Median of column B	17060, n=6
COE12	Heart	0.172	0.000119106	1444.09	3.1596		COE12	Heart	0.5125	4302.9	3.63376		Difference: Actual	1701		Difference: Actual	4322		Difference: Actual	15206
COE20	Heart	0.294	0.000709297	414.495	2.61752		COE20	Heart	0.741	1044.7	3.01899		Difference: Hodges-Lehmann	1726		Difference: Hodges-Lehmann	3979		Difference: Hodges-Lehmann	13605
COE21	Heart	0.1805	0.000517277	348.943	2.54275		COE21	Heart	0.369	713.351	2.8533
COE34	Heart	0.3415	2.05599e-05	16610	4.22037		COE34	Heart	0.8475	41221	4.61512		Table Analyzed	Cerebellum		Table Analyzed	Eyes		Table Analyzed	Gills
COE36	Heart	0.0777	0.000604852	128.461	2.10877		COE36	Heart	0.5705	943.207	2.97461
CS10	Blood cells	0.3685	0.000550582	669.292	2.82562		CS10	Blood cells	2.995	5439.7	3.73558		Mann Whitney test			Mann Whitney test			Mann Whitney test
CS12	Blood cells	0	0.000827306	0	0		CS12	Blood cells	0.7025	898.478	2.95351		P value	0.0087		P value	0.0411		P value	0.026
CS20	Blood cells	0.12055	0.000781878	154.18	2.18803		CS20	Blood cells	1.41	24091.7	4.38187		Exact or approximate P value?	Exact		Exact or approximate P value?	Exact		Exact or approximate P value?	Exact
CS21	Blood cells	0.2355	5.85264e-05	4023.83	3.60464		CS21	Blood cells	0.3115	564.448	2.75162		P value summary	**		P value summary	*		P value summary	*
CS34	Blood cells	0.0204	0.000551866	36.9655	1.5678		CS34	Blood cells	0.5855	4648.6	3.66732		Significantly different (P < 0.05)?	Yes		Significantly different (P < 0.05)?	Yes		Significantly different (P < 0.05)?	Yes
CS36	Blood cells	0.0411	0.000125952	326.315	2.51364		CS36	Blood cells	2.595	13939.9	4.14426		One- or two-tailed P value?	Two-tailed		One- or two-tailed P value?	Two-tailed		One- or two-tailed P value?	Two-tailed
EST10	Stomach	0.357	0.000186157	1917.74	3.28279		EST10	Stomach	3.075	62946	4.79897		Sum of ranks in column A,B	23 , 55		Sum of ranks in column A,B	26 , 52		Sum of ranks in column A,B	25 , 53
EST12	Stomach	0.508	4.88514e-05	10398.9	4.01699		EST12	Stomach	1.715	2387.2	3.37789		Mann-Whitney U	2		Mann-Whitney U	5		Mann-Whitney U	4
EST20	Stomach	0.2775	0.000718414	386.267	2.58689		EST20	Stomach	2.155	12445.1	4.095
EST21	Stomach	0.4655	0.000173161	2688.25	3.42947		EST21	Stomach	2.565	3382.19	3.5292		Difference between medians			Difference between medians			Difference between medians
EST34	Stomach	0.4715	0.000758384	621.717	2.79359		EST34	Stomach	3.09	20745.2	4.31692		Median of column A	1258, n=6		Median of column A	1840, n=6		Median of column A	591.8, n=6
EST36	Stomach	0.12855	0.00014895	863.043	2.93603		EST36	Stomach	9.775	76024.4	4.88095		Median of column B	9738, n=6		Median of column B	3868, n=6		Median of column B	3438, n=6
F10	Liver	0.8085	0.000128577	6288.06	3.79852		F10	Liver	10.7	40173.1	4.60394		Difference: Actual	8480		Difference: Actual	2027		Difference: Actual	2846
F12	Liver	1.4	0.000266347	5256.3	3.72068		F12	Liver	17.45	238136	5.37683		Difference: Hodges-Lehmann	8212		Difference: Hodges-Lehmann	1947		Difference: Hodges-Lehmann	2854
F20	Liver	1.335	7.32773e-05	18218.5	4.26051		F20	Liver	6.7	11158.8	4.04762
F21	Liver	0.708	0.000600425	1179.17	3.07157		F21	Liver	10.65	28385.9	4.4531		Table Analyzed	Heart		Table Analyzed	Hypophyse		Table Analyzed	Hypothalamuus
F34	Liver	0.763	0.000375187	2033.65	3.30828		F34	Liver	4.295	3112.86	3.49316
F36	Liver	0.1345	0.00137976	97.4807	1.98892		F36	Liver	0.8325	2633.32	3.4205		Mann Whitney test			Mann Whitney test			Mann Whitney test
HSE10	Pituitary Gland	0.135	0.000316141	427.025	2.63045		HSE10	Pituitary Gland	1.19	3735.79	3.57238		P value	0.132		P value	0.026		P value	0.0649
HSE12	Pituitary Gland	0.3225	0.000318541	1012.43	3.00536		HSE12	Pituitary Gland	0.0161	73.8548	1.86838		Exact or approximate P value?	Exact		Exact or approximate P value?	Exact		Exact or approximate P value?	Exact
HSE20	Pituitary Gland	0	0.000217995	0	0		HSE20	Pituitary Gland	1.009	3672.69	3.56498		P value summary	ns		P value summary	*		P value summary	ns
HSE21	Pituitary Gland	0.196	0.000274731	713.426	2.85335		HSE21	Pituitary Gland	1.195	4280.37	3.63148		Significantly different (P < 0.05)?	No		Significantly different (P < 0.05)?	Yes		Significantly different (P < 0.05)?	No
HSE34	Pituitary Gland	0.2795	0.000279181	1001.14	3.0005		HSE34	Pituitary Gland	1.83	1985.38	3.29784		One- or two-tailed P value?	Two-tailed		One- or two-tailed P value?	Two-tailed		One- or two-tailed P value?	Two-tailed
HSE36	Pituitary Gland	0.03145	0.000921739	34.1203	1.53301		HSE36	Pituitary Gland	0.753	1155.22	3.06267		Sum of ranks in column A,B	29 , 49		Sum of ranks in column A,B	25 , 53		Sum of ranks in column A,B	27 , 51
HUS10	Hypothalamus	0.09865	0.000651823	151.345	2.17997		HUS10	Hypothalamus	1.68	7663.78	3.88444		Mann-Whitney U	8		Mann-Whitney U	4		Mann-Whitney U	6
HUS12	Hypothalamus	0.337	0.000219213	1537.32	3.18676		HUS12	Hypothalamus	1.725	2142.26	3.33087
HUS20	Hypothalamus	0.5685	0.000805226	706.013	2.84881		HUS20	Hypothalamus	2.54	23113.1	4.36386		Difference between medians			Difference between medians			Difference between medians
HUS21	Hypothalamus	0.5785	0.000109895	5264.14	3.72133		HUS21	Hypothalamus	2.115	1005.49	3.00238		Median of column A	551.3, n=6		Median of column A	570.2, n=6		Median of column A	433.6, n=6
HUS34	Hypothalamus	0.339	0.00210344	161.164	2.20727		HUS34	Hypothalamus	2.44	2229.52	3.34821		Median of column B	1516, n=6		Median of column B	3153, n=6		Median of column B	2186, n=6
HUS36	Hypothalamus	0.10135	0.00109441	92.6073	1.96665		HUS36	Hypothalamus	77.8	152533	5.18336		Difference: Actual	964.7		Difference: Actual	2583		Difference: Actual	1752
IA10	Intestine Prox	9.705	0.000510055	19027.4	4.27938		IA10	Intestine Prox	23.4	37812.9	4.57764		Difference: Hodges-Lehmann	663		Difference: Hodges-Lehmann	2647		Difference: Hodges-Lehmann	1752
IA12	Intestine Prox	4.275	0.000618836	6908.13	3.83936		IA12	Intestine Prox	57.1	146473	5.16576
IA20	Intestine Prox	8.935	0.000389834	22920	4.36022		IA20	Intestine Prox	23.65	58457	4.76684		Table Analyzed	Int Dist		Table Analyzed	Int Prox		Table Analyzed	Kidney
IA21	Intestine Prox	3.05	0.000404571	7538.85	3.87731		IA21	Intestine Prox	46.25	140735	5.1484
IA34	Intestine Prox	7.055	0.000328632	21467.8	4.33179		IA34	Intestine Prox	15.2	6875.91	3.83733		Mann Whitney test			Mann Whitney test			Mann Whitney test
IA36	Intestine Prox	1.455	0.00221062	658.187	2.81835		IA36	Intestine Prox	134.5	5.27472e+06	6.7222		P value	0.0411		P value	0.0411		P value	0.0411
IP10	Intestine Distal	6.7	1.22152e-05	548499	5.73918		IP10	Intestine Distal	27.85	118880	5.07511		Exact or approximate P value?	Exact		Exact or approximate P value?	Exact		Exact or approximate P value?	Exact
IP12	Intestine Distal	4.43	0.00023427	18909.8	4.27669		IP12	Intestine Distal	65.5	169388	5.22888		P value summary	*		P value summary	*		P value summary	*
IP20	Intestine Distal	4.475	0.000250591	17857.8	4.25183		IP20	Intestine Distal	82.6	767640	5.88516		Significantly different (P < 0.05)?	Yes		Significantly different (P < 0.05)?	Yes		Significantly different (P < 0.05)?	Yes
IP21	Intestine Distal	9.585	0.000107603	89077.8	4.94977		IP21	Intestine Distal	60.3	52358.9	4.71899		One- or two-tailed P value?	Two-tailed		One- or two-tailed P value?	Two-tailed		One- or two-tailed P value?	Two-tailed
IP34	Intestine Distal	11.65	9.254e-05	125892	5.1		IP34	Intestine Distal	56.85	99826.6	4.99925		Sum of ranks in column A,B	26 , 52		Sum of ranks in column A,B	26 , 52		Sum of ranks in column A,B	26 , 52
IP36	Intestine Distal	3.53	0.000569488	6198.55	3.79229		IP36	Intestine Distal	0.09175	100.478	2.00207		Mann-Whitney U	5		Mann-Whitney U	5		Mann-Whitney U	5
LAN10	Tongue	0.05445	0.00117697	46.2628	1.66523		LAN10	Tongue	0.1435	210.852	2.32398
LAN12	Tongue	0.06825	0.000680572	100.283	2.00123		LAN12	Tongue	0.2575	781.596	2.89298		Difference between medians			Difference between medians			Difference between medians
LAN20	Tongue	0.0628	0.000349178	179.851	2.25491		LAN20	Tongue	0.266	1248.34	3.09633		Median of column A	53994, n=6		Median of column A	13283, n=6		Median of column A	4207, n=6
LAN21	Tongue	0.0747	0.000213084	350.567	2.54477		LAN21	Tongue	0.419	1197.48	3.07827		Median of column B	451859, n=6		Median of column B	99596, n=6		Median of column B	29084, n=6
LAN34	Tongue	0.0588	0.000847093	69.4139	1.84145		LAN34	Tongue	0.10135	79.6196	1.90102		Difference: Actual	397865		Difference: Actual	86313		Difference: Actual	24877
LAN36	Tongue	0.0162	0.00127293	12.7266	1.10471		LAN36	Tongue	0.0777	123.534	2.09179		Difference: Hodges-Lehmann	174510		Difference: Hodges-Lehmann	87807		Difference: Hodges-Lehmann	22702
Musc12	Muscle	0.402	0.00166695	241.159	2.3823		Musc12	Muscle	0.79	2911.04	3.46405
Musc13	Muscle	0.218	0.00027138	803.301	2.90488		Musc13	Muscle	0.06305	40.025	1.60233		Table Analyzed	Liver		Table Analyzed	Muscle		Table Analyzed	Myel
Musc20	Muscle	0.1285	0.00072121	178.173	2.25084		Musc20	Muscle	0.07705	80.5498	1.90606
Musc21	Muscle	0.1142	0.000956551	119.387	2.07696		Musc21	Muscle	0.109	63.4935	1.80273		Mann Whitney test			Mann Whitney test			Mann Whitney test
Musc34	Muscle	0.09385	0.000682791	137.45	2.13815		Musc34	Muscle	0.0384	35.0057	1.54414		P value	0.026		P value	0.5887		P value	0.0649
Musc36	Muscle	0.01504	0.00109696	13.7106	1.13706		Musc36	Muscle	0	0	0		Exact or approximate P value?	Exact		Exact or approximate P value?	Exact		Exact or approximate P value?	Exact
MYE10	Myelencephalon	0.7835	0.00059288	1321.51	3.12107		MYE10	Myelencephalon	7.715	137807	5.13927		P value summary	*		P value summary	ns		P value summary	ns
MYE12	Myelencephalon	0.8015	5.59841e-05	14316.6	4.15584		MYE12	Myelencephalon	5.135	2077.83	3.31761		Significantly different (P < 0.05)?	Yes		Significantly different (P < 0.05)?	No		Significantly different (P < 0.05)?	No
MYE20	Myelencephalon	0.6375	0.000667018	955.746	2.98034		MYE20	Myelencephalon	8.735	22450.6	4.35123		One- or two-tailed P value?	Two-tailed		One- or two-tailed P value?	Two-tailed		One- or two-tailed P value?	Two-tailed
MYE21	Myelencephalon	0.741	0.000389076	1904.51	3.27978		MYE21	Myelencephalon	8.855	24874.9	4.39576		Sum of ranks in column A,B	25 , 53		Sum of ranks in column A,B	43 , 35		Sum of ranks in column A,B	27 , 51
MYE34	Myelencephalon	0	0.00162899	0	0		MYE34	Myelencephalon	9.24	106482	5.02728		Mann-Whitney U	4		Mann-Whitney U	14		Mann-Whitney U	6
MYE36	Myelencephalon	0.295	8.67753e-05	3399.59	3.53143		MYE36	Myelencephalon	0.267	1041.15	3.01751
OV10	Ovary	0.151	0.000921423	163.877	2.21452		OV10	Ovary	0.548	1677.64	3.2247		Difference between medians			Difference between medians			Difference between medians
OV12	Ovary	0.1955	0.00032665	598.501	2.77706		OV12	Ovary	0.4105	1035.64	3.01521		Median of column A	3645, n=6		Median of column A	157.8, n=6		Median of column A	1613, n=6
OV20	Ovary	0.1032	0.000403621	255.685	2.40771		OV20	Ovary	1.495	4452.49	3.6486		Median of column B	34279, n=6		Median of column B	115.5, n=6		Median of column B	18427, n=6
OV21	Ovary	0.248	0.000335767	738.607	2.86841		OV21	Ovary	0.459	738.149	2.86814		Difference: Actual	30635		Difference: Actual	-42.29		Difference: Actual	16814
OV34	Ovary	0.221	0.000806372	274.067	2.43786		OV34	Ovary	0.5385	1918.01	3.28285		Difference: Hodges-Lehmann	27748		Difference: Hodges-Lehmann	-25.51		Difference: Hodges-Lehmann	13926
OV36	Ovary	0.0329	0.00028076	117.182	2.06886		OV36	Ovary	0.1345	960.904	2.98268
Skin10	Skin	0.0585	0.000610284	95.857	1.98162		PEAU10	Skin	0.1755	328.574	2.51663		Table Analyzed	Ovary		Table Analyzed	Skin		Table Analyzed	Spleen
Skin12	Skin	0.0657	0.000534126	123.005	2.08992		PEAU12	Skin	0.1295	216.599	2.33566
Skin20	Skin	0.0335	0.000192481	174.043	2.24066		PEAU20	Skin	0.1705	578.032	2.76195		Mann Whitney test			Mann Whitney test			Mann Whitney test
Skin21	Skin	0.151	0.000294966	511.923	2.7092		PEAU21	Skin	0.147	1224.05	3.0878		P value	0.0152		P value	0.132		P value	0.1797
Skin34	Skin	0.1038	5.46491e-05	1899.39	3.27861		PEAU34	Skin	0.06785	303.803	2.48259		Exact or approximate P value?	Exact		Exact or approximate P value?	Exact		Exact or approximate P value?	Exact
Skin36	Skin	0.0111	0.000223336	49.701	1.69637		PEAU36	Skin	1.29	4429.96	3.6464		P value summary	*		P value summary	ns		P value summary	ns
RATE10	Spleen	0.8075	0.00030876	2615.3	3.41752		RATE10	Spleen	1.315	1089.26	3.03713		Significantly different (P < 0.05)?	Yes		Significantly different (P < 0.05)?	No		Significantly different (P < 0.05)?	No
RATE12	Spleen	0.807	0.00120724	668.465	2.82508		RATE12	Spleen	1.665	631.447	2.80034		One- or two-tailed P value?	Two-tailed		One- or two-tailed P value?	Two-tailed		One- or two-tailed P value?	Two-tailed
RATE20	Spleen	1.0065	6.86437e-05	14662.7	4.16621		RATE20	Spleen	2.405	8243.9	3.91613		Sum of ranks in column A,B	24 , 54		Sum of ranks in column A,B	29 , 49		Sum of ranks in column A,B	30 , 48
RATE21	Spleen	1.1005	0.000291731	3772.31	3.57661		RATE21	Spleen	2.185	5190.65	3.71522		Mann-Whitney U	3		Mann-Whitney U	8		Mann-Whitney U	9
RATE34	Spleen	1.1	0.000429446	2561.44	3.40848		RATE34	Spleen	1.28	13874.9	4.14223
RATE36	Spleen	0.222	9.22529e-05	2406.43	3.38137		RATE36	Spleen	21.25	14912.1	4.17354		Difference between medians			Difference between medians			Difference between medians
REIN10	Kidney	2.465	0.00137409	1793.92	3.2538		REIN10	Kidney	21.3	31258.4	4.49497		Median of column A	264.9, n=6		Median of column A	148.5, n=6		Median of column A	2588, n=6
REIN12	Kidney	3.555	0.000681417	5217.07	3.71743		REIN12	Kidney	24.75	25101.1	4.39969		Median of column B	1388, n=6		Median of column B	458.2, n=6		Median of column B	7254, n=6
REIN20	Kidney	2.46	0.000256615	9586.36	3.98165		REIN20	Kidney	27.4	26909.1	4.4299		Difference: Actual	1123		Difference: Actual	309.7		Difference: Actual	4666
REIN21	Kidney	3.255	0.00101824	3196.69	3.5047		REIN21	Kidney	15.5	6095.07	3.78498		Difference: Hodges-Lehmann	960.3		Difference: Hodges-Lehmann	248.3		Difference: Hodges-Lehmann	4165
REIN34	Kidney	3.955	4.85216e-06	815101	5.91121		REIN34	Kidney	15.45	14217.3	4.15282
REIN36	Kidney	1.12	0.00108671	1030.64	3.01311		REIN36	Kidney	0.251	849.474	2.92915		Table Analyzed	Stomach		Table Analyzed	Swim bladder		Table Analyzed	Telencephalon
T.AD10	Adipose Tissue	0.07195	0.000136761	526.099	2.72107		T.AD10	Adipose Tissue	0.33	918.384	2.96302
T.AD12	Adipose Tissue	0.0512	0.000359327	142.489	2.15378		T.AD12	Adipose Tissue	0.4815	765.137	2.88374		Mann Whitney test			Mann Whitney test			Mann Whitney test
T.AD20	Adipose Tissue	0.08105	0.000297314	272.607	2.43554		T.AD20	Adipose Tissue	0.2605	5400.4	3.73243		P value	0.0152		P value	0.0152		P value	0.0931
T.AD21	Adipose Tissue	0.0307	4.82371e-05	636.439	2.80376		T.AD21	Adipose Tissue	0.5885	1006.24	3.0027		Exact or approximate P value?	Exact		Exact or approximate P value?	Exact		Exact or approximate P value?	Exact
T.AD34	Adipose Tissue	0.07675	0.000185686	413.332	2.6163		T.AD34	Adipose Tissue	0.4695	927.262	2.9672		P value summary	*		P value summary	*		P value summary	ns
T.AD36	Adipose Tissue	0	0.00050633	0	0		T.AD36	Adipose Tissue	1.715	3219.69	3.50781		Significantly different (P < 0.05)?	Yes		Significantly different (P < 0.05)?	Yes		Significantly different (P < 0.05)?	No
TEL10	Telencephalon	0.2895	0.000466889	620.062	2.79243		TEL10	Telencephalon	0.6525	54703.4	4.73801		One- or two-tailed P value?	Two-tailed		One- or two-tailed P value?	Two-tailed		One- or two-tailed P value?	Two-tailed
TEL12	Telencephalon	0.1975	1.1928e-05	16557.7	4.219		TEL12	Telencephalon	3.8	27556.9	4.44023		Sum of ranks in column A,B	24 , 54		Sum of ranks in column A,B	24 , 54		Sum of ranks in column A,B	28 , 50
TEL20	Telencephalon	0.194	9.89365e-05	1960.85	3.29245		TEL20	Telencephalon	1.073	1932.31	3.28608		Mann-Whitney U	3		Mann-Whitney U	3		Mann-Whitney U	7
TEL21	Telencephalon	0.248	0.000555295	446.61	2.64993		TEL21	Telencephalon	1.085	1787.11	3.25215
TEL34	Telencephalon	0.4675	0.000422438	1106.67	3.04402		TEL34	Telencephalon	5.25	1680.15	3.22535		Difference between medians			Difference between medians			Difference between medians
TEL36	Telencephalon	0.322	0.00312473	103.049	2.01304		TEL36	Telencephalon	2.76	5791.48	3.76279		Median of column A	1390, n=6		Median of column A	263.3, n=6		Median of column A	863.4, n=6
TRC10	Brain stem	0.593	0.000203152	2919	3.46523		TRC10	Brain stem	1.65	4258.58	3.62926		Median of column B	13192, n=6		Median of column B	686.4, n=6		Median of column B	5939, n=6
TRC12	Brain stem	0.233	0.000387453	601.363	2.77914		TRC12	Brain stem	6.35	15490.2	4.19006		Difference: Actual	11802		Difference: Actual	423.1		Difference: Actual	5075
TRC20	Brain stem	0.5235	0.000662966	789.633	2.89743		TRC20	Brain stem	5.51	6356.12	3.80319		Difference: Hodges-Lehmann	11417		Difference: Hodges-Lehmann	427.6		Difference: Hodges-Lehmann	2540
TRC21	Brain stem	0.657	0.000866882	757.889	2.87961		TRC21	Brain stem	5.925	11962.8	4.07783
TRC34	Brain stem	0.0781	1.238e-05	6308.58	3.79993		TRC34	Brain stem	1.245	93230.7	4.96956		Table Analyzed	Tongue
TRC36	Brain stem	0.04865	1.3354e-05	3643.11	3.56147		TRC36	Brain stem	0.131	125.634	2.09911
VN10	Swim bladder	0.0597	0.000241155	247.559	2.39368		VN10	Swim bladder	1.705	3029.9	3.48143		Mann Whitney test
VN12	Swim bladder	0.3015	0.000562724	535.787	2.72899		VN12	Swim bladder	0.8295	976.922	2.98986		P value	0.0931
VN20	Swim bladder	0.1725	0.000618226	279.024	2.44564		VN20	Swim bladder	0.7555	1051.37	3.02176		Exact or approximate P value?	Exact
VN21	Swim bladder	0.2595	0.000718585	361.126	2.55766		VN21	Swim bladder	0.5655	12747.2	4.10542		P value summary	ns
VN34	Swim bladder	0.0931	0.00119992	77.5886	1.8898		VN34	Swim bladder	0.3525	495.792	2.6953		Significantly different (P < 0.05)?	No
VN36	Swim bladder	0.0475	0.000710984	66.8088	1.82483		VN36	Swim bladder	0.422	432.943	2.63643		One- or two-tailed P value?	Two-tailed
Y10	Eyes	0.476	0.000233743	2036.43	3.30887		Y10	Eyes	1.069	2150.15	3.33247		Sum of ranks in column A,B	28 , 50
Y12	Eyes	0.607	0.000497174	1220.9	3.08668		Y12	Eyes	0.139	112.801	2.05231		Mann-Whitney U	7
Y20	Eyes	0.433	0.000309336	1399.77	3.14606		Y20	Eyes	0.8685	3913.11	3.59252
Y21	Eyes	0.365	0.000221946	1644.54	3.21604		Y21	Eyes	0.6455	1442.45	3.1591		Difference between medians
Y34	Eyes	0.409	0.000137584	2972.73	3.47316		Y34	Eyes	0.6305	9321.4	3.96948		Median of column A	84.85, n=6
Y36	Eyes	0.1945	6.764e-05	2875.52	3.45872		Y36	Eyes	0	0	0		Median of column B	274.2, n=6
													Difference: Actual	189.4
													Difference: Hodges-Lehmann	164.7

## Sheet: Fig 2C
Fig. 2C Lamp2a spatial distribution in liver
Liver
Fasted						Fed
Name of image	Number of mRNA dots	dots/µm2	dots/µm2	dots/mm2		Name of image	Number of mRNA dots	dots/µm2	dots/µm2	dots/mm2		hepatocyte-covered area (µm2)
L1 C14 (1)	24	0.000231274	0.000272573	272.573		L5 C14 (1)	0	0	1.37663e-05	13.7663		103773
L1 C14 (2)	27	0.000260183				L5 C14 (2)	0	0
L1 C14 (3)	16	0.000154183				L5 C14 (3)	5	4.81821e-05				For an image of 428x243µM
L1 C14 (4)	30	0.000289093				L5 C14 (4)	3	2.89093e-05
L1 C14 (5)	25	0.00024091				L5 C14 (5)	0	0
L1 C14 (6)	40	0.000385457				L5 C14 (6)	1	9.63642e-06
L1 C14 (7)	36	0.000346911				L5 C14 (7)	1	9.63642e-06
L1 C31 (1)	651	0.00627331	0.0062444	6244.4		L5 C31 (1)	13	0.000125273	0.000169326	169.326
L1 C31 (2)	542	0.00522294				L5 C31 (2)	4	3.85457e-05
L1 C31 (3)	510	0.00491457				L5 C31 (3)	23	0.000221638
L1 C31 (4)	637	0.0061384				L5 C31 (4)	31	0.000298729
L1 C31 (5)	869	0.00837405				L5 C31 (5)	1	9.63642e-06
L1 C31 (6)	807	0.00777659				L5 C31 (6)	22	0.000212001
L1 C31 (7)	520	0.00501094				L5 C31 (7)	29	0.000279456
L2 C14 (1)	32	0.000308365	0.000191352	191.352		L24 C14 (1)	2	1.92728e-05	1.23897e-05	12.3897
L2 C14 (2)	18	0.000173456				L24 C14 (2)	3	2.89093e-05
L2 C14 (3)	31	0.000298729				L24 C14 (3)	0	0
L2 C14 (4)	16	0.000154183				L24 C14 (4)	4	3.85457e-05
L2 C14 (5)	13	0.000125273				L24 C14 (5)	0	0
L2 C14 (6)	10	9.63642e-05				L24 C14 (6)	0	0
L2 C14 (7)	19	0.000183092				L24 C14 (7)	0	0
L2 C31 (1)	625	0.00602276	0.00606544	6065.44		L24 C31 (1)	17	0.000163819	0.000166572	166.572
L2 C31 (2)	534	0.00514585				L24 C31 (2)	13	0.000125273
L2 C31 (3)	307	0.00295838				L24 C31 (3)	13	0.000125273
L2 C31 (4)	553	0.00532894				L24 C31 (4)	26	0.000250547
L2 C31 (5)	624	0.00601312				L24 C31 (5)	14	0.00013491
L2 C31 (6)	949	0.00914496				L24 C31 (6)	25	0.00024091
L2 C31 (7)	814	0.00784404				L24 C31 (7)	13	0.000125273
L3 C14 (1)	22	0.000212001	0.000185845	185.845		L13 C14 (1)	2	1.92728e-05	6.88316e-06	6.88316
L3 C14 (2)	13	0.000125273				L13 C14 (2)	1	9.63642e-06
L3 C14 (3)	20	0.000192728				L13 C14 (3)	0	0
L3 C14 (4)	24	0.000231274				L13 C14 (4)	1	9.63642e-06
L3 C14 (5)	31	0.000298729				L13 C14 (5)	1	9.63642e-06
L3 C14 (6)	12	0.000115637				L13 C14 (6)	0	0
L3 C14 (7)	13	0.000125273				L13 C14 (7)	0	0
L3 C31 (1)	1025	0.00987733	0.00953042	9530.42		L13 C31 (1)	13	0.000125273	0.00011013	0
L3 C31 (2)	1169	0.011265				L13 C31 (2)	11	0.000106001
L3 C31 (3)	859	0.00827768				L13 C31 (3)	11	0.000106001
L3 C31 (4)	821	0.0079115				L13 C31 (4)	6	5.78185e-05
L3 C31 (5)	952	0.00917387				L13 C31 (5)	16	0.000154183
L3 C31 (6)	937	0.00902932				L13 C31 (6)	11	0.000106001
L3 C31 (7)	1160	0.0111782				L13 C31 (7)	12	0.000115637
L4 C31 (1)	976	0.00940514	0.00959787	9597.87
L4 C31 (2)	1087	0.0104748
L4 C31 (3)	902	0.00869205
L4 C31 (4)	989	0.00953042
L4 C31 (5)	846	0.00815241
L4 C31 (6)	939	0.0090486
L4 C31 (7)	1233	0.0118817
Table Analyzed	Altogether		Number of families	1		Column A	L2a C14 Fed
			Number of comparisons per family	6		Column B	L2a C14 Starved
Kruskal-Wallis test			Alpha	0.05		Column C	L2a C31 Fed
P value	<0.0001					Column D	L2a C31 Starved
Exact or approximate P value?	Approximate		Dunn's multiple comparisons test	Mean rank diff.	Significant?	Summary	Adjusted P Value
P value summary	****		Column A vs. Column B	-35.83	Yes	****	<0.0001	A-B
Do the medians vary signif. (P < 0.05)?	Yes		Column A vs. Column C	-25.74	Yes	**	0.0094	A-C
Number of groups	4		Column A vs. Column D	-66.02	Yes	****	<0.0001	A-D
Kruskal-Wallis statistic	78.29		Column B vs. Column C	10.1	No	ns	>0.9999	B-C
			Column B vs. Column D	-30.19	Yes	***	0.0004	B-D
Data summary			Column C vs. Column D	-40.29	Yes	****	<0.0001	C-D
Number of treatments (columns)	4
Number of values (total)	91		Test details	Mean rank 1	Mean rank 2	Mean rank diff.	n1	n2
			Column A vs. Column B	11.48	47.31	-35.83	21	21
			Column A vs. Column C	11.48	37.21	-25.74	21	21
			Column A vs. Column D	11.48	77.5	-66.02	21	28
			Column B vs. Column C	47.31	37.21	10.1	21	21
			Column B vs. Column D	47.31	77.5	-30.19	21	28
			Column C vs. Column D	37.21	77.5	-40.29	21	28

## Sheet: Fig 2D
Fig. 2D Lamp2a spatial distribution in intestine
Intestine
Fasted						Fed
Name of image	Area with mRNA particles	Area of epithelium	% of area occupied by signal	Average		Name of image	Area with mRNA particles	Area of epithelium	% of area occupied by signal	Average
i1 C14 (1)	9371.11	594507	1.57628	3.0274		i24 C14 (1)	1344.86	324465	0.414485	0.573573
i1 C14 (2)	3140.04	152240	2.06257			i24 C14 (2)	1892.29	271339	0.69739
i1 C14 (3)	6000.14	431045	1.392			i24 C14 (3)	1215.18	162803	0.746413
i1 C14 (4)	11750.5	527710	2.2267			i24 C14 (4)	1280.65	291161	0.439842
i1 C14 (5)	15858.5	350319	4.52687			i24 C14 (5)	1154	274909	0.419773
i1 C14 (6)	14688.1	727661	2.01854			i24 C14 (6)	897.405	320634	0.279884
i1 C14 (7)	9847.58	463559	2.12434			i24 C14 (7)	1362.09	475562	0.286417
i1 C14 (8)	10387	714374	1.454			i24 C14 (8)	3630.82	401717	0.903827
i1 C14 (9)	8356.83	226999	3.68144			i24 C14 (9)	2870.21	292221	0.982207
i1 C14 (10)	28624.8	310760	9.21125			i24 C14 (10)	1287.51	227678	0.565496
i1 C31 (1)	245681	1.01741e+06	24.1478	32.4957		i24 C31 (1)	42026.7	184971	22.7207	22.8541
i1 C31 (2)	199562	547448	36.4532			i24 C31 (2)	114755	494036	23.228
i1 C31 (3)	156561	488409	32.0553			i24 C31 (3)	66018.6	502781	13.1307
i1 C31 (4)	41544.5	159813	25.9956			i24 C31 (4)	54228.8	226361	23.9567
i1 C31 (5)	115070	586463	19.621			i24 C31 (5)	92785.9	354323	26.1868
i1 C31 (6)	175967	365088	48.1985			i24 C31 (6)	74456.9	196558	37.8803
i1 C31 (7)	188854	357330	52.8513			i24 C31 (7)	71728.7	282913	25.3536
i1 C31 (8)	76696.4	214395	35.7734			i24 C31 (8)	60231	367090	16.4077
i1 C31 (9)	25923	109600	23.6524			i24 C31 (9)	108200	411015	26.3251
i1 C31 (10)	59444.6	226818	26.2081			i24 C31 (10)	38912	291439	13.3517
i2 C14 (1)	5707.08	251871	2.26587	3.28934		i11 C14 (1)	620.661	437447	0.141882	0.0979932
i2 C14 (2)	8352.58	265116	3.15054			i11 C14 (2)	130.779	135255	0.0966904
i2 C14 (3)	13702.5	307513	4.45592			i11 C14 (3)	181.518	174280	0.104153
i2 C14 (4)	23424.3	562601	4.16358			i11 C14 (4)	68.994	56996.6	0.121049
i2 C14 (5)	14160.8	395492	3.58056			i11 C14 (5)	208.013	278664	0.0746465
i2 C14 (6)	12640.8	606571	2.08397			i11 C14 (6)	210.191	203562	0.103257
i2 C14 (7)	8929.91	253045	3.52899			i11 C14 (7)	117.317	185356	0.0632929
i2 C14 (8)	8380	290210	2.88756			i11 C14 (8)	426.819	343447	0.124275
i2 C14 (9)	16580.8	428240	3.87184			i11 C14 (9)	55.901	106089	0.0526924
i2 C14 (10)	16597.1	571422	2.90453			i11 C14 (10)
i2 C31 (1)	373805	969247	38.5665	46.7358		i11 C31 (1)	65169	738988	8.81868	4.75738
i2 C31 (2)	787169	1.54568e+06	50.9271			i11 C31 (2)	21108.4	819808	2.5748
i2 C31 (3)	208965	721572	28.9597			i11 C31 (3)	29818	621392	4.79857
i2 C31 (4)	337762	734285	45.9987			i11 C31 (4)	9491.54	260620	3.64191
i2 C31 (5)	532975	1.27717e+06	41.7308			i11 C31 (5)	10774.9	300942	3.5804
i2 C31 (6)	148161	276695	53.5467			i11 C31 (6)	8057.66	303424	2.65558
i2 C31 (7)	399125	776363	51.4096			i11 C31 (7)	13818.7	267335	5.16904
i2 C31 (8)	295404	548246	53.8817			i11 C31 (8)	25558.2	600689	4.25482
i2 C31 (9)	436073	767291	56.8328			i11 C31 (9)	14480.1	207085	6.99234
i2 C31 (10)	198492	436208	45.504			i11 C31 (10)	12303.8	241836	5.08768
i3 C14 (1)	10129.6	956551	1.05897	2.48843		i32 C14 (1)	7188.79	227851	3.15505	2.32897
i3 C14 (2)	3303.75	185817	1.77796			i32 C14 (2)	11747.7	442502	2.65483
i3 C14 (3)	51183.4	578713	8.84435			i32 C14 (3)	6119.75	592628	1.03265
i3 C14 (4)	5362.02	389348	1.37718			i32 C14 (4)	7775.15	734561	1.05848
i3 C14 (5)	10458	523448	1.99791			i32 C14 (5)	23298.5	461046	5.05339
i3 C14 (6)	15885.2	527673	3.01043			i32 C14 (6)	6354.21	306053	2.07618
i3 C14 (7)	2715.45	169851	1.59873			i32 C14 (8)	3074.03	299439	1.0266
i3 C14 (8)	2776.21	223894	1.23996			i32 C14 (9)	14544.9	398093	3.65365
i3 C14 (9)	2702.94	260339	1.03824			i32 C14 (10)	3619.13	289550	1.24992
i3 C14 (10)	9464.19	321855	2.94051			i32 C31 (1)	77398.2	743521	10.4097	12.0237
i3 C31 (1)	172169	302665	56.8845	48.2868		i32 C31 (2)	61339.2	424595	14.4465
i3 C31 (2)	264735	534127	49.5641			i32 C31 (3)	54772.8	366396	14.9491
i3 C31 (3)	314169	609678	51.5303			i32 C31 (4)	82077.8	640964	12.8054
i3 C31 (4)	94670.8	272318	34.7649			i32 C31 (5)	121178	652037	18.5846
i3 C31 (5)	136663	284523	48.0322			i32 C31 (6)	160464	1.26071e+06	12.728
i3 C31 (6)	344529	740007	46.5575			i32 C31 (7)	57338.5	559778	10.2431
i3 C31 (7)	224920	419763	53.5827			i32 C31 (8)	96490.5	983121	9.81471
i3 C31 (8)	239612	528770	45.315			i32 C31 (9)	52491.1	643084	8.1624
i3 C31 (9)	209983	452119	46.4441			i32 C31 (10)	37260.2	460370	8.09355
i3 C31 (10)	251476	501025	50.1923
Table Analyzed	Altogether		Number of families	1		Column A	L2a C14 Fed
			Number of comparisons per family	6		Column B	L2a C14 Starved
Kruskal-Wallis test			Alpha	0.05		Column C	L2a C31 Fed
P value	<0.0001					Column D	L2a C31 Starved
Exact or approximate P value?	Approximate		Dunn's multiple comparisons test	Mean rank diff.	Significant?	Summary	Adjusted P Value
P value summary	****		Column A vs. Column B	-23.39	No	ns	0.0556	A-B
Do the medians vary signif. (P < 0.05)?	Yes		Column A vs. Column C	-53.22	Yes	****	<0.0001	A-C
Number of groups	4		Column A vs. Column D	-83.95	Yes	****	<0.0001	A-D
Kruskal-Wallis statistic	99.31		Column B vs. Column C	-29.83	Yes	**	0.0044	B-C
			Column B vs. Column D	-60.57	Yes	****	<0.0001	B-D
Data summary			Column C vs. Column D	-30.73	Yes	**	0.003	C-D
Number of treatments (columns)	4
Number of values (total)	118		Test details	Mean rank 1	Mean rank 2	Mean rank diff.	n1	n2
			Column A vs. Column B	18.68	42.07	-23.39	28	30
Table Analyzed	L2A C14		Column A vs. Column C	18.68	71.9	-53.22	28	30
			Column A vs. Column D	18.68	102.6	-83.95	28	30
Column B	Fasted		Column B vs. Column C	42.07	71.9	-29.83	30	30
vs.	vs.		Column B vs. Column D	42.07	102.6	-60.57	30	30
Column A	Fed		Column C vs. Column D	71.9	102.6	-30.73	30	30
Mann Whitney test
P value	<0.0001
Exact or approximate P value?	Exact
P value summary	****
Significantly different (P < 0.05)?	Yes
One- or two-tailed P value?	Two-tailed
Sum of ranks in column A,B	510 , 1201
Mann-Whitney U	104
Difference between medians
Median of column A	0.5027, n=28
Median of column B	2.246, n=30
Difference: Actual	1.744
Difference: Hodges-Lehmann	1.711

## Sheet: Fig 3C-3D
Fig. 3C, 3D CMA competency in isolated lysosomes
		Adjusted target			Adjusted No Stain			Final Value				Table Analyzed	LAMP1		Table Analyzed	HSC70		Number of families	1
		TLH	CMA+	CMA-	TLH	CMA+	CMA-	TLH	CMA+	CMA-					Data sets analyzed	A-C		Number of comparisons per family	3
Fish #7	Lamp1	305074	1267260	1220530	1	0.599	0.315	305074	2.11563e+06	3.8747e+06		Column B	CMA+					Alpha	0.05
	Hsc70	6230568	3131795	986032	1	0.599	0.315	6230568	5.22837e+06	3.13026e+06		vs.	vs.		ANOVA summary
												Column A	TLH		F	8.949		Tukey's multiple comparisons test	Mean Diff.	95.00% CI of diff.	Significant?	Summary	Adjusted P Value
		TLH	CMA+	CMA-	TLH	CMA+	CMA-	TLH	CMA+	CMA-					P value	0.0042		TLH vs. CMA+	875515	-1222608 to 2973638	No	ns	0.5244	A-B
Fish #8	Lamp1	5673656	1844507	128425	1	0.194	0.222	5673656	9.50777e+06	578491		Unpaired t test			P value summary	**		TLH vs. CMA-	3217569	1119446 to 5315691	Yes	**	0.0039	A-C
	Hsc70	6428801	1331909	1012857	1	0.194	0.222	6428801	6.86551e+06	4.56242e+06		P value	0.0427		Significant diff. among means (P < 0.05)?	Yes		CMA+ vs. CMA-	2342054	243931 to 4440176	Yes	*	0.0288	B-C
												P value summary	*		R square	0.5986
		TLH	CMA+	CMA-	TLH	CMA+	CMA-	TLH	CMA+	CMA-		Significantly different (P < 0.05)?	Yes					Test details	Mean 1	Mean 2	Mean Diff.	SE of diff.	n1	n2	q	DF
Fish #9	Lamp1	3719061	8407755	13869831	1	0.461	0.355	3719061	1.82381e+07	3.90699e+07		One- or two-tailed P value?	Two-tailed		Brown-Forsythe test			TLH vs. CMA+	6872074	5996559	875515	786443	5	5	1.574	12
	Hsc70	5307407	1616019	1359733	1	0.461	0.355	5307407	3.50546e+06	3.83023e+06		t, df	t=2.407, df=8		F (DFn, DFd)	0.7581 (2, 12)		TLH vs. CMA-	6872074	3654505	3217569	786443	5	5	5.786	12
															P value	0.4897		CMA+ vs. CMA-	5996559	3654505	2342054	786443	5	5	4.212	12
		TLH	CMA+	CMA-	TLH	CMA+	CMA-	TLH	CMA+	CMA-		How big is the difference?			P value summary	ns
Fish #10	Lamp1	1421122	3424037	435416	1	0.303	0.302	1421122	1.13005e+07	1.44177e+06		Mean of column A	3782220		Are SDs significantly different (P < 0.05)?	No
	Hsc70	7921958	2109262	977869	1	0.303	0.302	7921958	6.96126e+06	3.23798e+06		Mean of column B	12337487
												Difference between means (B - A) ± SEM	8555266 ± 3554972		Bartlett's test
		TLH	CMA+	CMA-	TLH	CMA+	CMA-	TLH	CMA+	CMA-		95% confidence interval	357485 to 16753048		Bartlett's statistic (corrected)	3.342
Fish #11	Lamp1	7792189	10426958	8185009	1	0.508	0.477	7792189	2.05255e+07	1.71593e+07		R squared (eta squared)	0.4199		P value	0.188
	Hsc70	8471634	3770470	1675050	1	0.508	0.477	8471634	7.42219e+06	3.51164e+06					P value summary	ns
												F test to compare variances			Are SDs significantly different (P < 0.05)?	No
												F, DFn, Dfd	5.771, 4, 4
												P value	0.118		ANOVA table	SS	DF	MS	F (DFn, DFd)	P value
												P value summary	ns		Treatment (between columns)	27674148086529	2	13837074043265	F (2, 12) = 8.949	P=0.0042
												Significantly different (P < 0.05)?	No		Residual (within columns)	18554780096195	12	1546231674683
															Total	46228928182724	14
												Data analyzed
												Sample size, column A	5		Data summary
												Sample size, column B	5		Number of treatments (columns)	3
															Number of values (total)	15

## Sheet: Fig 3F-3I-3K
Fig. 3F GAPDH binding/uptake assay
	Adjusted target						Total Protein						Final value
	Input	1	2	3	4	5	Input	1	2	3	4	5	Input	1	2	3	4	5
GAPDH	19337192	546201	7771000	6.367	10274498	957906	0.21	0.615	0.736	0.061	0.904	0.345	9.20819e+07	888132	1.05584e+07	104.377	1.13656e+07	2.77654e+06
	19337192	401317	9784734	56.574	14677048	6127350	0.21	0.663	0.844	0.069	1	0.406	9.20819e+07	605305	1.15933e+07	819.913	14677048	1.5092e+07
	16085366	422072	6235355	110.379	10563152	1546930	0.178	0.582	0.686	0.055	0.821	0.279	9.03672e+07	725210	9.08944e+06	2006.89	1.28662e+07	5.54455e+06
	16085366	63781	7996121	4.959	15392538	949800	0.178	0.665	0.865	0.057	1	0.259	9.03672e+07	95911.3	9.24407e+06	87	15392538	3.66718e+06
		285455	10968108	21079	12672896	128959		0.582	0.686	0.055	0.821	0.279		490473	1.59885e+07	383255	1.54359e+07	462219
		371946	8771504	5358.08	10978432	1152.19		0.665	0.865	0.057	1	0.259		559317	1.01405e+07	94001.5	10978432	4448.62
			3477813		11512410				0.986		0.969				3.52719e+06		1.18807e+07
			2291111		8241157				0.79		0.875				2.90014e+06		9.41847e+06
			5487117		11935005				1		1				5487117		11935005
			2605734		11508518				0.677		0.947				3.84894e+06		1.21526e+07
Table Analyzed	Data 2		Number of families	1						Table Analyzed	Uptake
			Number of comparisons per family	10
Kruskal-Wallis test			Alpha	0.05						Column B	4
P value	<0.0001									vs.	vs.
Exact or approximate P value?	Approximate		Dunn's multiple comparisons test	Mean rank diff.	Significant?	Summary	Adjusted P Value			Column A	2
P value summary	****		1 vs. 2	-12.33	No	ns	0.3162	C-D
Do the medians vary signif. (P < 0.05)?	Yes		1 vs. 3	7.167	No	ns	>0.9999	C-E		Unpaired t test
Number of groups	5		1 vs. 4	-20.03	Yes	**	0.0048	C-F		P value	0.0085
Kruskal-Wallis statistic	27.69		1 vs. 5	-6	No	ns	>0.9999	C-G		P value summary	**
			2 vs. 3	19.5	Yes	**	0.0068	D-E		Significantly different (P < 0.05)?	Yes
Data summary			2 vs. 4	-7.7	No	ns	>0.9999	D-F		One- or two-tailed P value?	Two-tailed
Number of treatments (columns)	5		2 vs. 5	6.333	No	ns	>0.9999	D-G		t, df	t=2.951, df=18
Number of values (total)	38		3 vs. 4	-27.2	Yes	****	<0.0001	E-F
			3 vs. 5	-13.17	No	ns	0.4016	E-G		How big is the difference?
			4 vs. 5	14.03	No	ns	0.1447	F-G		Mean of column A	8455114
										Mean of column B	12610253
			Test details	Mean rank 1	Mean rank 2	Mean rank diff.	n1	n2		Difference between means (B - A) ± SEM	4155139 ± 1407816
			1 vs. 2	11.17	23.5	-12.33	6	10		95% confidence interval	1197428 to 7112850
			1 vs. 3	11.17	4	7.167	6	6		R squared (eta squared)	0.3261
			1 vs. 4	11.17	31.2	-20.03	6	10
			1 vs. 5	11.17	17.17	-6	6	6		F test to compare variances
			2 vs. 3	23.5	4	19.5	10	6		F, DFn, Dfd	4.002, 9, 9
			2 vs. 4	23.5	31.2	-7.7	10	10		P value	0.0509
			2 vs. 5	23.5	17.17	6.333	10	6		P value summary	ns
			3 vs. 4	4	31.2	-27.2	6	10		Significantly different (P < 0.05)?	No
			3 vs. 5	4	17.17	-13.17	6	6
			4 vs. 5	31.2	17.17	14.03	10	6		Data analyzed
										Sample size, column A	10
										Sample size, column B	10
Fig. 3G GAPDH uptake
Uptake (4-2)	Uptake (5)
807171	2.77654e+06
3.08376e+06	1.5092e+07
3.77676e+06	5544552
6.14847e+06	3.66718e+06
7.87402e+06	462219
6.11715e+06	4448.6
5.68544e+06
7.77322e+06
-552569
837965
Fig. 3I GAPDH binding/uptake assay without ATP, Hsc70
		Adjusted target			Total Protein			Final value
Fish#		Uptake	W/o ATP	W/o hsc70	Uptake	W/o ATP	W/o hsc70	Uptake	W/o ATP	W/o hsc70
1	GAPDH	491978	39074	556961	0.925	0.535	1	531868	73035.5	556961
2		1555043	267351	597169	1	0.367	0.668	1555043	728477	893966
3		1720395	32369	30317	1	0.441	0.699	1720395	73399.1	43372
4		1896793	24639	20147	1	0.439	0.683	1896793	56125.3	29497.8
Number of families	1
Number of comparisons per family	3
Alpha	0.05
Tukey's multiple comparisons test	Mean Diff.	95.00% CI of diff.	Significant?	Summary	Adjusted P Value
1 vs. 2	1193266	266345 to 2120186	Yes	*	0.0144	A-B
1 vs. 3	1045076	118155 to 1971996	Yes	*	0.0287	A-C
2 vs. 3	-148190	-1075110 to 778731	No	ns	0.8972	B-C
Test details	Mean 1	Mean 2	Mean Diff.	SE of diff.	n1	n2	q	DF
1 vs. 2	1426025	232759	1193266	331991	4	4	5.083	9
1 vs. 3	1426025	380949	1045076	331991	4	4	4.452	9
2 vs. 3	232759	380949	-148190	331991	4	4	0.6313	9
Fig. 3K GAPDH binding/uptake assay upon starvation
	GAPDH			Table Analyzed	Only uptake
	Binding	Uptake
Fed	0.899	-0.038		Column B	Starved
	0.808	0.015		vs.	vs.
	0.74	0.023		Column A	Fed
Starved	0.334	0.625
	0.235	0.521		Unpaired t test
	0.516	0.476		P value	0.0001
	0.277	0.723		P value summary	***
	0.453	0.349		Significantly different (P < 0.05)?	Yes
	0.547	0.453		One- or two-tailed P value?	Two-tailed
	0.395	0.55		t, df	t=6.967, df=8
				How big is the difference?
				Mean of column A	0.02333
				Mean of column B	0.5286
				Difference between means (B - A) ± SEM	0.5052 ± 0.07252
				95% confidence interval	0.3380 to 0.6725
				R squared (eta squared)	0.8585
				F test to compare variances
				F, DFn, Dfd	62.78, 6, 2
				P value	0.0315
				P value summary	*
				Significantly different (P < 0.05)?	Yes
				Data analyzed
				Sample size, column A	3
				Sample size, column B	7

## Sheet: Fig 4B-4C
Fig. 4B mRNA expression of lamp2a C31 in liver, intestine and brain								Liver			Intestine			Brain
								Table Analyzed	L2A C14		Table Analyzed	L2A C14		Table Analyzed	L2A C14
	Liver		Intestine		Brain
	WT	L2A C31 KO	WT	L2A C31 KO	WT	L2A C31 KO		Column B	L2A C31 KO		Column B	L2A C31 KO		Column B	L2A C31 KO
	0.989	0.0002	0.898	0.001	0.776	0		vs.	vs.		vs.	vs.		vs.	vs.
	1.4181	0.0016	0.915	0	1.838	0.004		Column A	WT		Column A	WT		Column A	WT
	1.7672	0.0002	0.846	0	1.854	0
	0.8595	0.0001	0.964	0	0.968	0.006		Unpaired t test			Mann Whitney test			Unpaired t test
	0.5641	0.0024	0.495	0	0.757	0		P value	0.0142		P value	0.0097		P value	0.0486
	0.582	0.0003	2.232	0	0.295	0		P value summary	*		Exact or approximate P value?	Exact		P value summary	*
	0.8202	0.0002	0.65	0.002	0.512	0		Significantly different (P < 0.05)?	Yes		P value summary	**		Significantly different (P < 0.05)?	Yes
		0.0008		0		0		One- or two-tailed P value?	Two-tailed		Significantly different (P < 0.05)?	Yes		One- or two-tailed P value?	Two-tailed
		0.0003		0.001		0		t, df	t=2.773, df=15		One- or two-tailed P value?	Two-tailed		t, df	t=2.146, df=15
		0.0002		0		0					Sum of ranks in column A,B	37 , 116
								How big is the difference?			Mann-Whitney U	9		How big is the difference?
								Mean of column A	1					Mean of column A	1
								Mean of column B	3.902		Difference between medians			Mean of column B	2.681
								Difference between means (B - A) ± SEM	2.902 ± 1.047		Median of column A	0.6700, n=7		Difference between means (B - A) ± SEM	1.681 ± 0.7832
								95% confidence interval	0.6713 to 5.133		Median of column B	2.285, n=10		95% confidence interval	0.01149 to 3.350
								R squared (eta squared)	0.3389		Difference: Actual	1.615		R squared (eta squared)	0.2349
											Difference: Hodges-Lehmann	1.415
								F test to compare variances						F test to compare variances
								F, DFn, Dfd	10.63, 9, 6					F, DFn, Dfd	3.362, 9, 6
								P value	0.0094					P value	0.1537
								P value summary	**					P value summary	ns
								Significantly different (P < 0.05)?	Yes					Significantly different (P < 0.05)?	No
								Data analyzed						Data analyzed
								Sample size, column A	7					Sample size, column A	7
Fig. 4C mRNA expression of lamp2a C14 in liver, intestine and brain								Sample size, column B	10					Sample size, column B	10
	Liver		Intestine		Brain
	WT	L2A C31 KO	WT	L2A C31 KO	WT	L2A C31 KO		Liver			Intestine			Brain
	0.4261	4.2191	0.616	1.954	0.274	4.37		Table Analyzed	L2A C31		Table Analyzed	L2A C31		Table Analyzed	L2A C31
	2.6016	10.1571	1.386	1.89	3.205	3.811
	0.6959	1.8589	0.351	2.512	0.877	1.422		Column B	L2A C31 KO		Column B	L2A C31 KO		Column B	L2A C31 KO
	0.3365	1.6437	0.67	0.796	0.488	1.007		vs.	vs.		vs.	vs.		vs.	vs.
	1.266	1.8946	0.699	0.829	1.139	1.032		Column A	WT		Column A	WT		Column A	WT
	1.3061	4.974	2.915	3.163	0.733	5.797
	0.3678	5.2942	0.362	2.744	0.284	4.9		Mann Whitney test			Mann Whitney test			Mann Whitney test
		4.8633		4.202		2.48		P value	0.0001		P value	0.0001		P value	<0.0001
		1.6551		3.378		1.106		Exact or approximate P value?	Exact		Exact or approximate P value?	Exact		Exact or approximate P value?	Exact
		2.4613		2.058		0.884		P value summary	***		P value summary	***		P value summary	****
								Significantly different (P < 0.05)?	Yes		Significantly different (P < 0.05)?	Yes		Significantly different (P < 0.05)?	Yes
								One- or two-tailed P value?	Two-tailed		One- or two-tailed P value?	Two-tailed		One- or two-tailed P value?	Two-tailed
								Sum of ranks in column A,B	98 , 55		Sum of ranks in column A,B	98 , 55		Sum of ranks in column A,B	98 , 55
								Mann-Whitney U	0		Mann-Whitney U	0		Mann-Whitney U	0
								Difference between medians			Difference between medians			Difference between medians
								Median of column A	0.8595, n=7		Median of column A	0.8980, n=7		Median of column A	0.7760, n=7
								Median of column B	0.0002500, n=10		Median of column B	0.000, n=10		Median of column B	0.000, n=10
								Difference: Actual	-0.8593		Difference: Actual	-0.898		Difference: Actual	-0.776
								Difference: Hodges-Lehmann	-0.8593		Difference: Hodges-Lehmann	-0.898		Difference: Hodges-Lehmann	-0.776

## Sheet: Fig 4D
Fig. 4D CMA score in L2AC31 KO fish
Liver				WT1			WT2			WT3			WT4			WT5			WT6			WT7			KO1			KO2			KO3			KO4			KO5			KO6			KO7			KO8			KO9
Role	Name of gene	Factor Multip	Sign(+/-)	Rel. Exp	LOG10	Contribution	Rel. Exp	LOG10	Contribution	Rel. Exp	LOG10	Contribution	Rel. Exp	LOG10	Contribution	Rel. Exp	LOG10	Contribution	Rel. Exp	LOG10	Contribution	Rel. Exp	LOG10	Contribution	Rel. Exp	LOG10	Contribution	Rel. Exp	LOG10	Contribution	Rel. Exp	LOG10	Contribution	Rel. Exp	LOG10	Contribution	Rel. Exp	LOG10	Contribution	Rel. Exp	LOG10	Contribution	Rel. Exp	LOG10	Contribution	Rel. Exp	LOG10	Contribution	Rel. Exp
Effectors	LAMP2AC14	0.4	1	0.558671	-0.252844	-0.101138	3.12222	0.494463	0.197785	0.741869	-0.129673	-0.051869	0.230457	-0.63741	-0.254964	1.46924	0.167093	0.0668372	5.14286	0.711205	0.284482	0.532519	-0.273665	-0.109466	5.81617	0.764637	0.305855	11.0431	1.04309	0.417236	2.43694	0.386845	0.154738	2.01168	0.30356	0.121424	2.21541	0.345453	0.138181	6.22283	0.793988	0.317595	8.54494	0.931709	0.372684	6.21205	0.793235	0.317294	3.41071
	LAMP2AC31	1.6	1	0.950546	-0.022027	-0.0352433	1.47358	0.168374	0.269399	1.4533	0.162354	0.259766	0.774763	-0.110831	-0.177329	0.806266	-0.0935217	-0.149635	1.62656	0.211271	0.338034	0.889969	-0.0506249	-0.0809998	0.00613733	-2.21202	-3.53923	0.00703774	-2.15257	-3.44411	0.00572633	-2.24212	-3.5874	0.0100743	-1.99678	-3.19485	0.00869455	-2.06075	-3.2972	0.00778184	-2.10892	-3.37427	0.0105386	-1.97722	-3.16355	0.00890806	-2.05022	-3.28035	0.0122534
	Hspa8C10	0.25	1	0.91534	-0.0384175	-0.00960439	1.21199	0.0834996	0.0208749	1.11333	0.0466234	0.0116559	0.708274	-0.149799	-0.0374497	1.05876	0.0247988	0.00619969	1.94178	0.2882	0.07205	1.01916	0.0082421	0.00206053	0.949263	-0.0226135	-0.00565337	0.832129	-0.0798092	-0.0199523	1.20084	0.0794859	0.0198715	0.859983	-0.0655102	-0.0163776	0.960848	-0.0173454	-0.00433636	0.705824	-0.151304	-0.0378259	1.00513	0.0022215	0.000555376	1.10118	0.0418571	0.0104643	1.05145
	Hsc70AC12	0.25	1	0.937514	-0.0280224	-0.00700559	1.13439	0.0547609	0.0136902	0.730478	-0.136393	-0.0340983	0.752317	-0.123599	-0.0308998	0.919813	-0.0363007	-0.00907517	1.1683	0.0675547	0.0168887	0.704373	-0.152197	-0.0380493	0.973945	-0.0114657	-0.00286643	1.05476	0.0231527	0.00578819	1.35605	0.132276	0.033069	1.02592	0.0111115	0.00277789	1.09955	0.0412145	0.0103036	0.710503	-0.148434	-0.0371086	1.31441	0.11873	0.0296824	1.20741	0.0818536	0.0204634	1.33276
	Hsc70BC12	X	1
	Hspa8bC27	0.25	1	1.6897	0.227809	0.0569522	0.795131	-0.0995612	-0.0248903	1.08806	0.0366548	0.00916371	0.667465	-0.175571	-0.0438928	0.495434	-0.305014	-0.0762536	0.313549	-0.503694	-0.125924	0.953804	-0.0205409	-0.00513522	1.19687	0.0780465	0.0195116	1.1541	0.0622424	0.0155606	0.927722	-0.0325821	-0.00814552	1.24338	0.0946031	0.0236508	1.4013	0.146531	0.0366327	1.43074	0.155562	0.0388904	1.59026	0.201469	0.0503672	1.27612	0.105892	0.0264729	1.11672
	Hsc70C24	X	1
	Hsc70C2	0.25	1	0.999694	-0.000132807	-3.32018e-05	1.12277	0.0502897	0.0125724	1.20962	0.0826504	0.0206626	0.688753	-0.161936	-0.0404841	0.984224	-0.00690598	-0.0017265	1.83345	0.263268	0.0658171	1.05487	0.023197	0.00579925	0.807794	-0.0926995	-0.0231749	0.868778	-0.0610914	-0.0152728	1.19919	0.0788876	0.0197219	0.87938	-0.0558234	-0.0139558	0.900975	-0.0452873	-0.0113218	0.795293	-0.0994727	-0.0248682	1.04034	0.0171764	0.0042941	1.03854	0.0164238	0.00410596	1.13844
	Hsp90aa1aC4T1	0.333333	1	0.954485	-0.020231	-0.00674366	1.15292	0.0617997	0.0205999	1.07945	0.0332018	0.0110673	0.671423	-0.173004	-0.0576679	1.00194	0.000841113	0.000280371	1.94234	0.288325	0.0961083	1.13508	0.0550265	0.0183422	0.77394	-0.111293	-0.0370975	0.813827	-0.0894679	-0.0298226	1.15492	0.0625523	0.0208508	0.872238	-0.0593649	-0.0197883	0.925172	-0.0337773	-0.0112591	0.838158	-0.0766741	-0.025558	1.02477	0.0106246	0.00354153	1.03727	0.0158926	0.00529754	1.23996
	Hsp90aa2bC4T2	0.333333	1	0.966769	-0.0146772	-0.00489241	1.16574	0.0666009	0.0222003	1.08391	0.0349927	0.0116642	0.690754	-0.160677	-0.0535589	1.05062	0.0214464	0.00714879	1.96734	0.293879	0.0979595	1.03436	0.0146732	0.00489107	0.77445	-0.111007	-0.0370023	0.917795	-0.0372545	-0.0124182	1.20894	0.0824049	0.0274683	0.909877	-0.0410173	-0.0136724	0.941964	-0.0259658	-0.00865528	0.812953	-0.0899347	-0.0299782	1.03257	0.0139206	0.00464021	0.915148	-0.0385088	-0.0128363	1.09714
	Hsp90aa2aC8T1	0.333333	1	1.66107	0.220389	0.0734629	0.475642	-0.322719	-0.107573	0.674216	-0.171201	-0.057067	2.52646	0.402512	0.134171	0.984263	-0.00688885	-0.00229628	0.454426	-0.342537	-0.114179	0.800857	-0.0964453	-0.0321484	0.548583	-0.260757	-0.0869192	1.19509	0.0773996	0.0257999	0.338474	-0.470475	-0.156825	1.51531	0.180502	0.0601674	2.42774	0.385203	0.128401	1.18478	0.0736367	0.0245456	3.24814	0.511635	0.170545	0.891691	-0.0497856	-0.0165952	0.508604
	Hsp90aa1bC8T2	X	1
	dnajb1aC13	0.5	1	0.82296	-0.0846211	-0.0423105	1.23661	0.092234	0.046117	0.869382	-0.0607895	-0.0303948	0.56405	-0.248682	-0.124341	0.830122	-0.0808582	-0.0404291	1.11257	0.046327	0.0231635	1.00444	0.00192504	0.000962518	1.0859	0.0357909	0.0178955	1.37211	0.137389	0.0686943	1.07653	0.032028	0.016014	0.797687	-0.0981674	-0.0490837	0.927484	-0.0326934	-0.0163467	0.891246	-0.0500026	-0.0250013	1.12225	0.0500898	0.0250449	1.09156	0.0380486	0.0190243	1.48596
	dnajb1aC12	0.5	1	0.970589	-0.0129647	-0.00648236	1.20952	0.0826123	0.0413062	1.13244	0.0540145	0.0270072	0.476957	-0.32152	-0.16076	0.7267	-0.138645	-0.0693224	1.26745	0.102932	0.0514659	1.01708	0.0073548	0.0036774	0.921421	-0.035542	-0.017771	1.19908	0.0788494	0.0394247	1.05112	0.0216537	0.0108269	0.84788	-0.0716656	-0.0358328	1.01122	0.00484622	0.00242311	0.772139	-0.112305	-0.0561523	1.10913	0.0449836	0.0224918	0.91189	-0.0400574	-0.0200287	1.574
Lysosomal modulators	gfapab	1	1	1.10332	0.0427009	0.0427009	1.18456	0.0735565	0.0735565	1.14619	0.0592576	0.0592576	0.786953	-0.104051	-0.104051	0.921368	-0.0355669	-0.0355669	1.84913	0.266968	0.266968	0.924567	-0.0340617	-0.0340617	0.814705	-0.0889997	-0.0889997	0.897727	-0.0468555	-0.0468555	1.22846	0.0893606	0.0893606	0.908159	-0.0418383	-0.0418383	1.08249	0.0344226	0.0344226	0.855209	-0.0679276	-0.0679276	0.96216	-0.0167525	-0.0167525	0.973903	-0.0114845	-0.0114845	0.95386
	PHLPP1a	0.5	1	1.38173	0.140422	0.0702108	2.3603	0.372967	0.186484	1.98133	0.296957	0.148479	0.571954	-0.242639	-0.12132	0.503119	-0.29833	-0.149165	1.81689	0.259328	0.129664	1.21543	0.0847311	0.0423655	0.674304	-0.171144	-0.0855722	1.64031	0.214927	0.107463	0.376695	-0.42401	-0.212005	0.973647	-0.0115985	-0.00579925	1.11456	0.0471023	0.0235512	0.947022	-0.0236397	-0.0118199	1.31857	0.120102	0.0600511	0.733636	-0.134519	-0.0672595	0.66272
	PHLPP1b	0.5	1	1.21856	0.0858485	0.0429243	1.85663	0.268724	0.134362	1.69077	0.228085	0.114043	0.392342	-0.406335	-0.203168	0.293585	-0.532266	-0.266133	1.10204	0.0421992	0.0210996	0.920304	-0.0360686	-0.0180343	1.0682	0.0286529	0.0143264	1.61069	0.207013	0.103507	0.701095	-0.154223	-0.0771114	1.21645	0.085096	0.042548	1.10971	0.0452095	0.0226048	1.68492	0.22658	0.11329	1.52645	0.183683	0.0918416	0.590571	-0.228728	-0.114364	0.829425
	RAC1ab	0.5	1	1.17631	0.0705207	0.0352604	1.29169	0.11116	0.0555799	1.11865	0.048696	0.024348	0.612068	-0.2132	-0.1066	0.88839	-0.0513964	-0.0256982	1.57381	0.196953	0.0984767	0.79238	-0.101066	-0.0505332	1.03474	0.0148302	0.00741508	1.25855	0.0998711	0.0499356	1.03474	0.0148302	0.00741508	0.876159	-0.057417	-0.0287085	0.919719	-0.0363449	-0.0181725	0.98232	-0.0077471	-0.00387355	0.926116	-0.0333346	-0.0166673	1.08242	0.0343971	0.0171986	1.00994
	RAC1cd	0.5	1	1.10651	0.0439573	0.0219786	1.16961	0.0680397	0.0340198	1.13762	0.0559985	0.0279992	0.754463	-0.122362	-0.0611809	0.761029	-0.118599	-0.0592995	1.07812	0.0326686	0.0163343	0.735105	-0.13365	-0.0668252	1.1535	0.0620191	0.0310095	0.997247	-0.00119725	-0.000598624	0.951663	-0.0215168	-0.0107584	1.02174	0.0093388	0.0046694	1.19418	0.0770706	0.0385353	0.90189	-0.0448466	-0.0224233	1.02351	0.0100914	0.00504569	0.988644	-0.00496012	-0.00248006	1.16354
	RICTORa	0.333333	-1	0.994916	-0.00221346	0.000737819	1.06448	0.027137	-0.00904566	1.14683	0.0594977	-0.0198326	0.651866	-0.185842	0.0619473	1.02822	0.0120855	-0.00402849	2.00715	0.302579	-0.10086	1.14882	0.0602503	-0.0200834	0.763207	-0.117357	0.0391191	0.845365	-0.0729555	0.0243185	1.13496	0.0549822	-0.0183274	0.899782	-0.0458628	0.0152876	0.925078	-0.0338216	0.0112739	0.787388	-0.103811	0.0346037	1.01935	0.00832259	-0.0027742	1.04982	0.0211164	-0.00703879	1.17092
	RICTORb	0.333333	-1	1.13937	0.0566645	-0.0188882	1.06307	0.0265615	-0.00885382	1.21061	0.0830046	-0.0276682	0.685741	-0.16384	0.0546133	0.836963	-0.0772939	0.0257646	1.30426	0.115365	-0.0384551	1.18775	0.0747263	-0.0249088	0.818319	-0.0870774	0.0290258	1.03221	0.0137677	-0.00458923	1.04481	0.0190357	-0.00634524	0.911134	-0.0404177	0.0134726	1.018	0.0077471	-0.00258237	0.807053	-0.093098	0.0310327	0.966429	-0.0148302	0.00494338	1.10821	0.0446233	-0.0148744	1.21061
	RICTORc	0.333333	-1	1.20439	0.0807675	-0.0269225	1.26062	0.100585	-0.0335284	1.3325	0.124668	-0.0415559	0.533713	-0.272692	0.0908973	0.80337	-0.0950842	0.0316947	1.96333	0.292994	-0.0976646	1.19056	0.0757504	-0.0252501	1.17552	0.0702315	-0.0234105	0.99078	-0.00402259	0.00134086	0.866519	-0.0622217	0.0207406	1.07672	0.032101	-0.0107003	1.08609	0.0358639	-0.0119546	0.877601	-0.0567028	0.0189009	0.720284	-0.142496	0.0474988	0.914869	-0.038641	0.0128803	0.903839
	Akt1a	0.25	-1	0.727575	-0.138122	0.0345306	0.883418	-0.0538339	0.0134585	1.02184	0.00938237	-0.00234559	0.863739	-0.0636174	0.0159044	1.05787	0.0244339	-0.00610847	2.55119	0.406742	-0.101685	0.808695	-0.0922153	0.0230538	0.726315	-0.138875	0.0347187	0.598187	-0.223163	0.0557908	1.17175	0.0688358	-0.0172089	1.04331	0.0184133	-0.00460332	1.02895	0.0123927	-0.00309817	0.93703	-0.0282464	0.00706159	0.891105	-0.0500711	0.0125178	0.988743	-0.00491655	0.00122914	1.53191
	Akt1b	0.25	-1	0.950969	-0.0218335	0.00545838	0.912231	-0.0398953	0.00997383	1.02572	0.0110289	-0.00275723	1.561	0.193403	-0.0483507	1.17688	0.0707332	-0.0176833	1.55291	0.191145	-0.0477863	0.946038	-0.0240913	0.00602281	1.03345	0.0142901	-0.00357252	0.747409	-0.126441	0.0316104	0.690543	-0.160809	0.0402023	0.633963	-0.197936	0.049484	1.06189	0.0260804	-0.0065201	0.876588	-0.0572046	0.0143011	1.27675	0.106104	-0.0265261	1.19538	0.0775064	-0.0193766	0.981099
	Akt1c	0.25	-1	0.972853	-0.0119527	0.00298817	1.21444	0.0843769	-0.0210942	1.22077	0.0866347	-0.0216587	0.664478	-0.177519	0.0443798	0.887485	-0.0518391	0.0129598	0.969487	-0.0134578	0.00336445	0.995018	-0.00216919	0.000542297	1.13115	0.0535214	-0.0133803	1.15692	0.0633048	-0.0158262	0.805409	-0.0939833	0.0234958	0.818069	-0.0872102	0.0218025	0.972853	-0.0119527	0.00298817	0.988145	-0.00517949	0.00129487	1.12529	0.0512636	-0.0128159	1.22714	0.0888924	-0.0222231	1.09262
	Akt1d	0.25	-1	1.08022	0.0335117	-0.00837793	1.0972	0.0402849	-0.0100712	1.25164	0.0974806	-0.0243701	0.666106	-0.176457	0.0441142	1.16985	0.0681302	-0.0170325	1.07648	0.0320066	-0.00800164	0.765155	-0.116251	0.0290627	0.951861	-0.0214263	0.00535656	0.983723	-0.00712733	0.00178183	1.17188	0.0688827	-0.0172207	0.865331	-0.0628179	0.0157045	1.0934	0.0387797	-0.00969494	1.07835	0.0327591	-0.00818979	0.978622	-0.00938505	0.00234626	1.17799	0.0711405	-0.0177851	0.868335
	Akt2a	0.333333	-1	0.884054	-0.0535214	0.0178405	0.937705	-0.0279338	0.00931127	1.00153	0.000664037	-0.000221346	0.609081	-0.215325	0.071775	0.904195	-0.0437379	0.0145793	1.4287	0.154942	-0.0516473	0.832029	-0.0798615	0.0266205	0.975833	-0.0106246	0.00354153	1.03685	0.0157155	-0.00523851	1.13265	0.0540969	-0.0180323	1.06415	0.0270042	-0.00900139	1.119	0.0488288	-0.0162763	1.09218	0.0382928	-0.0127643	0.896395	-0.0475008	0.0158336	1.34696	0.129354	-0.0431181	1.23945
	Akt2b	0.333333	-1	0.950795	-0.0219132	0.0073044	1.17667	0.0706535	-0.0235512	1.23089	0.0902205	-0.0300735	0.678164	-0.168665	0.0562218	1.03505	0.014963	-0.00498765	1.66984	0.222674	-0.0742246	0.887123	-0.0520162	0.0173387	0.78988	-0.102439	0.0341462	1.18896	0.075169	-0.0250563	1.28094	0.10753	-0.0358432	0.769613	-0.113727	0.0379091	0.923194	-0.034707	0.011569	0.713115	-0.146841	0.0489469	0.979221	-0.00911944	0.00303981	1.28985	0.11054	-0.0368467	1.14648
	Akt2c	0.333333	-1	0.870373	-0.0602945	0.0200982	1.18896	0.075169	-0.0250563	1.23517	0.0917256	-0.0305752	0.753775	-0.122758	0.0409194	1.30786	0.116561	-0.0388535	1.71084	0.23321	-0.0777366	0.969092	-0.0136349	0.00454496	0.817735	-0.0873872	0.0291291	1.15645	0.0631278	-0.0210426	1.09407	0.0390454	-0.0130151	0.795374	-0.0994284	0.0331428	0.907334	-0.0422327	0.0140776	0.87947	-0.0557791	0.018593	0.870373	-0.0602945	0.0200982	0.998065	-0.000841113	0.000280371	1.02612
	Akt2d	X	-1
	CTSA	1	-1	0.972853	-0.0119527	0.0119527	1.05907	0.0249235	-0.0249235	1.01417	0.00610914	-0.00610914	0.720862	-0.142148	0.142148	0.993295	-0.00292176	0.00292176	1.82171	0.260479	-0.260479	0.697514	-0.156447	0.156447	0.902998	-0.0443134	0.0443134	1.35219	0.131037	-0.131037	1.30839	0.116738	-0.116738	0.852809	-0.0691484	0.0691484	0.794321	-0.100004	0.100004	0.851332	-0.0699009	0.0699009	0.867716	-0.0616226	0.0616226	1.22714	0.0888924	-0.0888924	1.20605
Extralysosomal modulators	eF1α	1	1	1.0208	0.00894236	0.00894236	1.0568	0.0239939	0.0239939	1.012	0.00517949	0.00517949	0.769613	-0.113727	-0.113727	1.1645	0.0661381	0.0661381	1.3124	0.118066	0.118066	0.868866	-0.0610471	-0.0610471	0.885587	-0.0527688	-0.0527688	0.910484	-0.0407276	-0.0407276	1.09787	0.0405505	0.0405505	0.945865	-0.0241709	-0.0241709	0.998065	-0.000841113	-0.000841113	0.774967	-0.110717	-0.110717	1.05497	0.0232413	0.0232413	1.25458	0.0984988	0.0984988	1.19931
	NFATC1a	1	1	0.975336	-0.0108459	-0.0108459	1.05079	0.0215148	0.0215148	1.19662	0.0779579	0.0779579	0.801887	-0.0958869	-0.0958869	0.987239	-0.00557791	-0.00557791	1.93049	0.285669	0.285669	1.12816	0.0523704	0.0523704	0.767889	-0.114701	-0.114701	0.899048	-0.046217	-0.046217	1.30493	0.115587	0.115587	0.847609	-0.0718045	-0.0718045	0.897492	-0.0469695	-0.0469695	0.801887	-0.0958869	-0.0958869	0.894387	-0.0484747	-0.0484747	1.0045	0.00194784	0.00194784	1.04897
	NFATC1b	X	1
	NFATC1c	X	1
	NFATC1d	X	1
	Nrf-2 C22	0.333333	1	1.09396	0.0390011	0.0130004	1.47382	0.168444	0.056148	1.2942	0.112001	0.0373336	0.480317	-0.318472	-0.106157	0.56922	-0.24472	-0.0815732	1.56869	0.195537	0.0651789	0.769535	-0.113772	-0.0379239	1.0622	0.0262073	0.00873577	1.28972	0.110496	0.0368319	1.06036	0.0254547	0.00848491	0.885497	-0.0528131	-0.0176044	0.942496	-0.0257204	-0.00857345	0.87938	-0.0558234	-0.0186078	1.23077	0.0901762	0.0300587	1.0049	0.00212492	0.000708306	1.12667
	Nrf-2 C3	0.333333	1	0.998981	-0.000442691	-0.000147564	1.28657	0.109433	0.0364778	1.30453	0.115454	0.0384846	0.579761	-0.236751	-0.0789171	0.782428	-0.106556	-0.0355186	1.56215	0.193722	0.0645739	0.84735	-0.0719373	-0.0239791	0.889477	-0.0508652	-0.0169551	1.28434	0.108681	0.0362269	1.19419	0.0770725	0.0256908	0.842956	-0.074195	-0.0247317	0.81002	-0.0915043	-0.0305014	0.887937	-0.0516178	-0.0172059	1.05777	0.0243923	0.00813076	1.07068	0.0296603	0.00988677	1.07254
	Nrf-2 C7	0.333333	1	1.40674	0.148213	0.0494043	1.6729	0.223471	0.0744902	1.14065	0.0571514	0.0190505	1.35412	0.131656	0.0438855	0.840811	-0.0753018	-0.0251006	0.522989	-0.281507	-0.0938358	0.702151	-0.15357	-0.0511899	0.704589	-0.152064	-0.0506881	1.03337	0.0142547	0.00475155	0.756469	-0.121209	-0.0404029	0.902722	-0.0444462	-0.0148154	1.07166	0.0300587	0.0100196	0.773704	-0.111425	-0.0371418	1.22252	0.0872544	0.0290848	1.26563	0.102306	0.034102	1.3471
	NCOR1a	0.5	1	0.59752	-0.223648	-0.111824	1.11695	0.048032	0.024016	0.859792	-0.0656068	-0.0328034	1.04758	0.0201867	0.0100934	1.12082	0.0495371	0.0247686	2.20314	0.343041	0.171521	0.641517	-0.192792	-0.096396	0.514791	-0.288369	-0.144185	0.985931	-0.00615341	-0.0030767	1.51001	0.17898	0.08949	0.79117	-0.10173	-0.0508652	0.736909	-0.132586	-0.066293	0.887032	-0.0520605	-0.0260302	1.04758	0.0201867	0.0100934	1.28526	0.108991	0.0544953	1.65813
	NCOR1b	0.5	1	0.512958	-0.289918	-0.144959	1.66949	0.222585	0.111293	1.11877	0.0487403	0.0243701	0.842011	-0.074682	-0.037341	1.02948	0.0126167	0.00630835	1.93109	0.285801	0.142901	0.683926	-0.164991	-0.0824955	0.67451	-0.171012	-0.0855058	0.800743	-0.0965067	-0.0482533	1.45086	0.161627	0.0808133	0.741959	-0.12962	-0.06481	0.72167	-0.141661	-0.0708306	0.992688	-0.00318738	-0.00159369	1.1149	0.0472351	0.0236176	1.3537	0.131524	0.0657618	1.53359
	RAB11Aab	0.5	1	0.994851	-0.00224187	-0.00112093	1.19752	0.0782837	0.0391418	0.947733	-0.023314	-0.011657	0.620952	-0.206942	-0.103471	0.769798	-0.113623	-0.0568115	1.65296	0.218263	0.109131	0.822195	-0.0850251	-0.0425126	0.93793	-0.0278294	-0.0139147	1.09244	0.0383972	0.0191986	1.23546	0.09183	0.045915	0.865568	-0.0626987	-0.0313494	0.96263	-0.0165408	-0.0082704	0.7592	-0.119644	-0.0598218	1.08866	0.036892	0.018446	1.1996	0.0790362	0.0395181	1.20376
	RAB11Ac	0.25	1	0.887666	-0.0517506	-0.0129376	1.0853	0.0355481	0.00888703	1.06296	0.0265172	0.0066293	0.676231	-0.169905	-0.0424762	0.841239	-0.0750804	-0.0187701	1.27067	0.104032	0.0260081	1.05745	0.0242595	0.00606487	0.759482	-0.119482	-0.0298706	1.04651	0.019744	0.00493601	0.974739	-0.0111115	-0.00277789	1.09854	0.0408161	0.010204	1.08718	0.0363007	0.00907517	0.857428	-0.0668021	-0.0167005	0.946443	-0.0239053	-0.00597633	1.2168	0.0852181	0.0213045	1.22739
	RAB11Ad	0.25	1	0.931987	-0.03059	-0.00764749	0.980019	-0.00876529	-0.00219132	0.936845	-0.0283322	-0.00708306	0.798787	-0.0975691	-0.0243923	0.5437	-0.264641	-0.0661602	1.04854	0.0205851	0.00514628	1.02696	0.0115542	0.00288856	0.961516	-0.0170436	-0.0042609	1.21073	0.0830489	0.0207622	1.21494	0.084554	0.0211385	1.02164	0.00929651	0.00232413	1.05583	0.0235954	0.00589886	0.750478	-0.124662	-0.0311655	1.17559	0.0702551	0.0175638	1.17355	0.0695025	0.0173756	1.35508
	RARAab	1	-1	1.00316	0.00137234	-0.00137234	1.06959	0.0292176	-0.0292176	1.13058	0.0533	-0.0533	0.728024	-0.137854	0.137854	1.06774	0.028465	-0.028465	1.85582	0.268536	-0.268536	1.12082	0.0495371	-0.0495371	0.7898	-0.102483	0.102483	0.867273	-0.061844	0.061844	1.17655	0.0706092	-0.0706092	0.861283	-0.0648543	0.0648543	0.907242	-0.042277	0.042277	0.79117	-0.10173	0.10173	1.01014	0.00438264	-0.00438264	0.994511	-0.00239053	0.00239053	1.12082
				CMA SCORE	Sum	-0.0427487			1.23726			0.448679			-1.27946			-1.02567			1.10905			-0.547522			-3.75092			-2.77729			-3.49732			-3.1558			-3.00746			-3.31194			-2.129			-2.99485
WT	KO
-0.0427487	-3.75092		Table Analyzed	Data log
1.23726	-2.77729
0.448679	-3.49732		Column B	KO
-1.27946	-3.1558		vs.	vs.
-1.02567	-3.00746		Column A	WT
1.10905	-3.31194
-0.547522	-2.129		Unpaired t test
	-2.99485		P value	<0.0001
	-2.55869		P value summary	****
			Significantly different (P < 0.05)?	Yes
			One- or two-tailed P value?	Two-tailed
			t, df	t=8.364, df=15
			How big is the difference?
			Mean of column A	-0.01429
			Mean of column B	-3.093
			Difference between means (B - A) ± SEM	-3.079 ± 0.3681
			95% confidence interval	-3.863 to -2.294
			R squared (eta squared)	0.8234
			F test to compare variances
			F, DFn, Dfd	3.743, 6, 9
			P value	0.0754
			P value summary	ns
			Significantly different (P < 0.05)?	No
			Data analyzed
			Sample size, column A	7
			Sample size, column B	10
Intestine				WT1			WT2			WT3			WT4			WT5			WT6			WT7			KO1			KO2			KO3			KO4			KO5			KO6			KO7			KO8			KO9
Role	Name of gene	Factor Multip	Sign(+/-)	Rel. Exp	LOG10	Contribution	Rel. Exp	LOG10	Contribution	Rel. Exp	LOG10	Contribution	Rel. Exp	LOG10	Contribution	Rel. Exp	LOG10	Contribution	Rel. Exp	LOG10	Contribution	Rel. Exp	LOG10	Contribution	Rel. Exp	LOG10	Contribution	Rel. Exp	LOG10	Contribution	Rel. Exp	LOG10	Contribution	Rel. Exp	LOG10	Contribution	Rel. Exp	LOG10	Contribution	Rel. Exp	LOG10	Contribution	Rel. Exp	LOG10	Contribution	Rel. Exp	LOG10	Contribution	Rel. Exp
Effectors	LAMP2A_Ch14	0.4	1	0.735951	-0.133151	-0.0532605	2.16247	0.33495	0.13398	0.503832	-0.297714	-0.119086	1.20805	0.0820852	0.0328341	1.09443	0.0391885	0.0156754	5.04614	0.70296	0.281184	0.27839	-0.555346	-0.222138	2.20791	0.343981	0.137593	2.88822	0.46063	0.184252	3.05643	0.485215	0.194086	1.41439	0.15057	0.0602278	0.9251	-0.0338113	-0.0135245	4.48523	0.651784	0.260714	2.26998	0.356023	0.142409	1.92877	0.28528	0.114112	3.75206
	LAMP2A_Ch31	1.6	1	1.03309	0.0141385	0.0226215	1.40393	0.147344	0.235751	0.904568	-0.043559	-0.0696943	1.49171	0.173684	0.277895	0.610036	-0.214644	-0.343431	2.44438	0.388168	0.621069	0.510317	-0.29216	-0.467455	2.70684e-05	-4.56754	-7.30806	1.03642e-05	-4.98446	-7.97514	1.83851e-06	-5.73553	-9.17686	3.17892e-06	-5.49772	-8.79635	8.68506e-06	-5.06123	-8.09796	1.03105e-05	-4.98672	-7.97876	0.00118325	-2.92692	-4.68308	3.34855e-06	-5.47514	-8.76023	0.00059265
	Hspa8_Ch10	0.2	1	1.81781	0.259549	0.0519097	0.865857	-0.0625536	-0.0125107	0.26944	-0.569538	-0.113908	0.526572	-0.278543	-0.0557085	4.24923	0.62831	0.125662	0.829148	-0.081368	-0.0162736	1.28985	0.110539	0.0221077	0.633845	-0.198017	-0.0396034	3.54848	0.550042	0.110008	0.365946	-0.436583	-0.0873167	0.514842	-0.288326	-0.0576652	4.57002	0.659918	0.131984	1.12873	0.0525904	0.0105181	2.51787	0.401033	0.0802065	0.693612	-0.158883	-0.0317766	0.430684
	Hsc70A_Ch12	0.2	1	0.883882	-0.0536059	-0.0107212	1.27405	0.105187	0.0210375	1.1853	0.0738301	0.014766	1.20533	0.081105	0.016221	1.30534	0.115723	0.0231447	2.27273	0.356547	0.0713095	0.973954	-0.0114617	-0.00229235	1.09007	0.0374556	0.00749113	1.0277	0.0118681	0.00237362	1.4309	0.15561	0.031122	0.73302	-0.134884	-0.0269768	0.948964	-0.0227504	-0.00455007	0.706825	-0.150688	-0.0301376	0.821837	-0.0852141	-0.0170428	0.660635	-0.180039	-0.0360077	0.852295
	Hsc70B_Ch12	0.2	1	1.31295	0.118247	0.0236494	1.12725	0.0520202	0.010404	0.785205	-0.105017	-0.0210034	1.39988	0.146092	0.0292184	0.750179	-0.124835	-0.024967	1.24428	0.094917	0.0189834	0.767271	-0.115051	-0.0230103	1.18535	0.0738449	0.014769	1.61363	0.207803	0.0415606	1.3616	0.134051	0.0268102	1.35689	0.132546	0.0265091	1.45933	0.164154	0.0328308	1.58316	0.199525	0.039905	1.08885	0.0369687	0.00739374	0.384301	-0.415329	-0.0830658	0.590622
	Hspa8b_Ch27	0.2	1	1.33071	0.124085	0.024817	1.34929	0.130106	0.0260211	1.05741	0.0242434	0.00484868	1.22451	0.0879614	0.0175923	1.5825	0.199343	0.0398685	1.26549	0.10226	0.0204521	0.919997	-0.0362135	-0.00724269	1.50755	0.17827	0.0356541	1.62699	0.211384	0.0422767	1.24591	0.0954872	0.0190974	0.959066	-0.0181517	-0.00363033	1.22027	0.0864563	0.0172913	0.612254	-0.213069	-0.0426137	0.87188	-0.0595433	-0.0119087	0.357175	-0.447119	-0.0894239	0.542314
	Hsc70_Ch24	0.2	1	2.26155	0.354407	0.0708813	1.51028	0.179057	0.0358113	0.668105	-0.175155	-0.0350311	1.38014	0.139923	0.0279846	1.22248	0.0872425	0.0174485	1.60471	0.205397	0.0410794	0.800966	-0.0963858	-0.0192772	0.912131	-0.0399426	-0.00798853	1.15254	0.061655	0.012331	0.811678	-0.090616	-0.0181232	0.533039	-0.273241	-0.0546482	1.3994	0.145943	0.0291887	0.772343	-0.11219	-0.022438	1.52606	0.183572	0.0367144	0.642743	-0.191963	-0.0383926	0.885653
	Hsc70_Ch2	X	1
	Hsp90aa1a_Ch4_T1	X	1
	Hsp90aa2b_Ch4_T2	0.5	1	0.611488	-0.213612	-0.106806	0.445314	-0.351333	-0.175667	0.538205	-0.269052	-0.134526	0.717174	-0.144375	-0.0721877	1.65049	0.217613	0.108807	0.237812	-0.623766	-0.311883	5.5612	0.745168	0.372584	1.5373	0.186758	0.0933788	1.87306	0.272551	0.136276	0.745043	-0.127819	-0.0639093	0.504489	-0.297148	-0.148574	1.75369	0.243953	0.121977	0.813884	-0.0894374	-0.0447187	2.64432	0.422314	0.211157	0.572519	-0.24221	-0.121105	0.550149
	Hsp90aa2a_Ch8_T1	0.5	1	0.873708	-0.0586335	-0.0293167	1.1449	0.0587682	0.0293841	1.26012	0.100411	0.0502054	0.584817	-0.23298	-0.11649	0.696272	-0.157221	-0.0786104	0.463366	-0.334076	-0.167038	1.9155	0.282283	0.141142	2.87831	0.459138	0.229569	2.03881	0.309376	0.154688	0.729623	-0.136901	-0.0684506	0.686687	-0.163241	-0.0816207	1.4542	0.162624	0.0813118	1.70553	0.23186	0.11593	1.58033	0.198747	0.0993736	0.509701	-0.292684	-0.146342	0.489786
	Hsp90aa1b_Ch8_T2	X
	dnajb1a_Ch13	0.5	1	0.711234	-0.147988	-0.0739938	1.45236	0.162073	0.0810366	1.00991	0.00428331	0.00214166	0.912816	-0.0396169	-0.0198084	0.793735	-0.100325	-0.0501623	1.12381	0.0506921	0.0253461	0.998888	-0.000482996	-0.000241498	1.21285	0.0838054	0.0419027	1.05219	0.0220943	0.0110471	1.02697	0.0115582	0.0057791	0.868579	-0.0611907	-0.0305954	1.10834	0.0446715	0.0223358	1.01283	0.0055376	0.0027688	1.05767	0.024352	0.012176	0.790532	-0.102081	-0.0510403	1.02579
	dnajb1a_Ch12	0.5	1	0.841021	-0.0751932	-0.0375966	1.37813	0.139291	0.0696454	0.971676	-0.0124786	-0.00623929	0.996688	-0.00144082	-0.000720409	1.00362	0.00156948	0.000784741	1.15887	0.0640332	0.0320166	0.994962	-0.00219339	-0.0010967	1.50808	0.178425	0.0892123	1.21648	0.0851053	0.0425527	1.05534	0.0233942	0.0116971	0.815193	-0.0887395	-0.0443698	1.22707	0.0888682	0.0444341	0.790158	-0.102286	-0.0511429	1.00015	6.43314e-05	3.21657e-05	0.610352	-0.21442	-0.10721	0.890516
Lysosomal modulators	Om-gfap_ab	X
	Om-PHLPP1_a	0.5	1	0.680802	-0.166979	-0.0834896	1.31979	0.120505	0.0602523	1.02537	0.0108794	0.00543971	1.00717	0.0031028	0.0015514	0.952841	-0.0209796	-0.0104898	1.54254	0.188236	0.0941181	1.10597	0.0437419	0.0218709	0.744997	-0.127845	-0.0639226	0.806814	-0.0932268	-0.0466134	0.85134	-0.069897	-0.0349485	0.991584	-0.00367037	-0.00183519	0.756707	-0.121072	-0.060536	0.962799	-0.0164641	-0.00823207	1.16095	0.064814	0.032407	1.1792	0.0715871	0.0357936	0.966142
	Om-PHLPP1_b	0.5	1	0.739474	-0.131077	-0.0655384	1.22016	0.0864173	0.0432086	0.802685	-0.095455	-0.0477275	0.982529	-0.00765459	-0.0038273	0.862784	-0.0640977	-0.0320489	1.72856	0.237685	0.118842	1.01894	0.00814948	0.00407474	0.846494	-0.072376	-0.036188	0.868786	-0.0610874	-0.0305437	1.35151	0.130819	0.0654096	0.974053	-0.0114175	-0.00570873	0.61539	-0.21085	-0.105425	1.23934	0.0931905	0.0465952	0.81342	-0.0896853	-0.0448426	1.27418	0.105232	0.0526158	1.11309
	Om-RAC1_ab	0.5	1	0.89732	-0.0470528	-0.0235264	1.13776	0.05605	0.028025	0.989332	-0.00465773	-0.00232886	1.15765	0.0635757	0.0317879	1.26461	0.101957	0.0509785	1.29342	0.111741	0.0558703	0.933806	-0.0297436	-0.0148718	1.20472	0.080885	0.0404425	1.53017	0.18474	0.0923702	1.05059	0.0214315	0.0107158	0.705244	-0.151661	-0.0758304	1.30694	0.116256	0.058128	0.960058	-0.0177024	-0.00885118	1.02718	0.0116481	0.00582403	0.757173	-0.120805	-0.0604026	0.484206
	Om-RAC1_cd	0.5	1	0.732744	-0.135048	-0.0675239	1.09724	0.0403021	0.020151	0.762978	-0.117488	-0.0587439	1.25386	0.0982503	0.0491252	1.03805	0.0162197	0.00810984	0.929084	-0.0319451	-0.0159726	0.982058	-0.00786272	-0.00393136	1.10296	0.0425598	0.0212799	0.905245	-0.0432337	-0.0216169	1.14781	0.059869	0.0299345	0.971901	-0.0123782	-0.00618909	0.932309	-0.03044	-0.01522	0.995767	-0.00184212	-0.000921062	0.872895	-0.0590378	-0.0295189	1.13791	0.0561062	0.0280531	1.25386
	Om-RICTOR_a	X
	Om-RICTOR_b	0.5	-1	0.984333	-0.00685775	0.00342887	1.08276	0.0345339	-0.0172669	0.959631	-0.0178955	0.00894776	1.24593	0.0954924	-0.0477462	1.35869	0.133121	-0.0665606	1.25025	0.0969976	-0.0484988	1.08464	0.0352865	-0.0176432	0.848049	-0.0715792	0.0357896	0.868874	-0.0610431	0.0305216	0.947514	-0.0234144	0.0117072	0.76563	-0.115981	0.0579906	0.791257	-0.101682	0.0508411	0.994621	-0.0023423	0.00117115	0.944236	-0.0249195	0.0124598	1.03506	0.0149669	-0.00748346	1.03327
	Om-RICTOR_c	0.5	-1	0.827541	-0.0822104	0.0411052	1.28289	0.108191	-0.0540955	1.28141	0.107689	-0.0538447	1.74541	0.241899	-0.120949	1.12654	0.051748	-0.025874	1.0153	0.00659346	-0.00329673	0.85376	-0.068664	0.034332	1.73436	0.239139	-0.11957	1.01003	0.00433573	-0.00216787	1.0153	0.00659346	-0.00329673	0.762814	-0.117581	0.0587907	0.744531	-0.128117	0.0640587	0.992682	-0.00319002	0.00159501	0.88081	-0.0551177	0.0275588	0.749709	-0.125107	0.0625536	0.78562
	Om-Akt1_a	0.25	-1	0.691712	-0.160075	0.0400186	0.784989	-0.105137	0.0262841	0.818797	-0.0868239	0.021706	1.13151	0.0536568	-0.0134142	3.01727	0.479614	-0.119904	1.75716	0.244811	-0.0612027	1.51125	0.179337	-0.0448342	0.495942	-0.304569	0.0761422	0.850123	-0.0705181	0.0176295	0.778217	-0.108899	0.0272249	0.802873	-0.0953531	0.0238383	1.54836	0.189873	-0.0474682	0.648754	-0.18792	0.0469799	0.904846	-0.0434254	0.0108563	0.867986	-0.0614872	0.0153718	1.04965
	Om-Akt1_b	0.25	-1	1.02923	0.012513	-0.00312824	1.21131	0.083255	-0.0208138	1.23106	0.090279	-0.0225698	1.26494	0.102069	-0.0255173	1.82016	0.26011	-0.0650275	1.35573	0.132172	-0.0330431	0.913768	-0.0391639	0.00979096	0.631374	-0.199713	0.0499283	1.0098	0.00423464	-0.00105866	0.661617	-0.179394	0.0448484	0.670852	-0.173373	0.0433433	1.21551	0.0847602	-0.02119	0.705426	-0.151548	0.0378871	1.23035	0.0900282	-0.022507	0.846198	-0.072528	0.018132	0.956984
	Om-Akt1_c	0.25	-1	0.798484	-0.0977337	0.0244334	0.983049	-0.00742466	0.00185616	0.8942	-0.0485654	0.0121414	1.35927	0.133307	-0.0333267	1.25731	0.099441	-0.0248602	1.13315	0.0542865	-0.0135716	0.930021	-0.0315071	0.00787676	0.94464	-0.0247339	0.00618347	0.842551	-0.0744038	0.018601	0.88444	-0.0533317	0.0133329	0.72968	-0.136868	0.0342169	0.771285	-0.112785	0.0281963	1.02302	0.00988457	-0.00247114	0.963375	-0.0162047	0.00405117	1.25513	0.0986884	-0.0246721	1.17311
	Om-Akt1_d	0.25	-1	0.966733	-0.0146934	0.00367335	0.913002	-0.0395284	0.00988209	0.669902	-0.173988	0.0434971	0.922544	-0.0350129	0.00875323	0.925747	-0.0335078	0.00837694	1.24936	0.0966877	-0.0241719	0.585885	-0.232188	0.0580469	1.09141	0.0379869	-0.00949672	1.20263	0.0801311	-0.0200328	1.19225	0.0763682	-0.019092	0.946838	-0.0237243	0.00593107	0.863752	-0.0636108	0.0159027	1.61461	0.208069	-0.0520172	0.919352	-0.0365181	0.00912951	0.94848	-0.0229717	0.00574293	1.30242
	Om-Akt2_a	0.333333	-1	0.754089	-0.122577	0.0408591	0.878313	-0.0563506	0.0187835	0.825672	-0.0831925	0.0277308	0.941353	-0.0262476	0.00874921	1.14101	0.0572882	-0.0190961	1.09074	0.0377213	-0.0125738	0.889032	-0.0510826	0.0170275	0.928393	-0.0322682	0.0107561	1.03908	0.0166492	-0.00554972	1.0445	0.0189069	-0.00630229	0.907712	-0.0420517	0.0140172	1.20189	0.0798655	-0.0266218	1.19566	0.0776077	-0.0258692	0.995027	-0.00216522	0.000721741	1.05541	0.0234223	-0.00780744	1.18329
	Om-Akt2_b	0.333333	-1	0.650478	-0.186767	0.0622558	0.984233	-0.00690202	0.00230067	0.998549	-0.00063056	0.000210187	0.977435	-0.00991232	0.00330411	1.23934	0.0931905	-0.0310635	1.46619	0.16619	-0.0553967	0.918322	-0.037005	0.012335	0.669925	-0.173974	0.0579912	0.743329	-0.128819	0.0429397	0.955662	-0.0196958	0.00656526	0.780284	-0.107747	0.0359157	0.929529	-0.031737	0.010579	1.13648	0.0555617	-0.0185206	1.0696	0.0292216	-0.00974053	1.37038	0.13684	-0.0456133	1.23291
	Om-Akt2_c	0.333333	-1	0.847271	-0.0719776	0.0239925	1.01108	0.00478503	-0.00159501	0.853657	-0.0687165	0.0229055	1.01988	0.0085479	-0.0028493	1.24478	0.095094	-0.031698	1.34108	0.127455	-0.0424849	0.909658	-0.041122	0.0137073	0.805745	-0.0938023	0.0312674	0.883251	-0.0539158	0.0179719	0.94337	-0.025318	0.00843932	0.68108	-0.166802	0.0556007	1.1554	0.0627333	-0.0209111	0.991989	-0.0034933	0.00116443	1.01459	0.00629018	-0.00209673	1.18583	0.0740219	-0.024674	1.13359
	Om-Akt2_d	X
	Om-CTSA	1	-1	0.819328	-0.0865422	0.0865422	1.24618	0.095581	-0.095581	0.738846	-0.131446	0.131446	1.50526	0.177612	-0.177612	0.439829	-0.356717	0.356717	1.86608	0.270931	-0.270931	0.397772	-0.400366	0.400366	1.43646	0.157292	-0.157292	0.878134	-0.0564392	0.0564392	1.52892	0.184385	-0.184385	1.14871	0.06021	-0.06021	0.445196	-0.351449	0.351449	1.20582	0.0812821	-0.0812821	0.777823	-0.109119	0.109119	1.12897	0.0526842	-0.0526842	1.82768
Extralysosomal modulators	eF1α	1	1	0.910493	-0.0407236	-0.0407236	1.21817	0.085709	0.085709	1.11965	0.0490837	0.0490837	1.28763	0.109791	0.109791	1.19517	0.0774307	0.0774307	1.46127	0.164729	0.164729	1.03866	0.0164721	0.0164721	1.06786	0.0285133	0.0285133	1.08841	0.0367916	0.0367916	1.30561	0.115812	0.115812	0.800914	-0.0964142	-0.0964142	0.921604	-0.0354556	-0.0354556	0.834925	-0.0783524	-0.0783524	0.858398	-0.0663112	-0.0663112	0.76166	-0.118239	-0.118239	0.864369
	Om-NFATC1_a	1	1	0.743	-0.129011	-0.129011	1.19108	0.07594	0.07594	0.950286	-0.0221456	-0.0221456	1.16186	0.0651531	0.0651531	1.0747	0.0312872	0.0312872	0.950286	-0.0221456	-0.0221456	1.37691	0.138905	0.138905	0.830144	-0.0808464	-0.0808464	0.908422	-0.0417125	-0.0417125	1.06913	0.0290295	0.0290295	0.712733	-0.147073	-0.147073	0.735315	-0.133527	-0.133527	0.975311	-0.010857	-0.010857	0.848567	-0.0713138	-0.0713138	1.25608	0.099019	0.099019	1.29813
	Om-NFATC1_b	X
	Om-NFATC1_c	X
	Om-NFATC1_d	X
	Nrf-2 C22	0.5	1	0.965437	-0.0152761	-0.00763807	1.17426	0.0697648	0.0348824	0.816535	-0.0880251	-0.0440125	1.19686	0.0780431	0.0390216	1.52547	0.183404	0.0917018	1.80469	0.256403	0.128202	0.914943	-0.038606	-0.019303	1.01872	0.00805368	0.00402684	1.06014	0.0253629	0.0126815	0.99086	-0.00398752	-0.00199376	0.687415	-0.162781	-0.0813904	0.889924	-0.0506472	-0.0253236	0.937411	-0.0280699	-0.014035	0.954348	-0.0202933	-0.0101467	0.680305	-0.167296	-0.0836481	1.10708
	Nrf-2 C3	0.5	1	0.928014	-0.0324453	-0.0162226	1.07156	0.0300184	0.0150092	0.991753	-0.00359659	-0.0017983	1.21186	0.0834512	0.0417256	1.30787	0.116565	0.0582823	1.69316	0.228698	0.114349	0.735715	-0.13329	-0.0666452	0.987751	-0.0053526	-0.0026763	1.09788	0.0405545	0.0202772	1.01728	0.00744118	0.00372059	0.762981	-0.117486	-0.0587431	0.902638	-0.0444865	-0.0222432	0.93934	-0.0271773	-0.0135886	0.885595	-0.0527648	-0.0263824	0.901075	-0.0452391	-0.0226195	1.10169
	Nrf-2 C7	X
	Om-NCOR1_a	0.5	1	0.75171	-0.12395	-0.0619748	1.4174	0.151493	0.0757464	1.00806	0.00348647	0.00174323	1.32938	0.123648	0.0618238	1.03401	0.0145242	0.00726212	1.24682	0.0958023	0.0479012	1.15528	0.062689	0.0313445	0.911142	-0.0404137	-0.0202069	1.05026	0.0212974	0.0106487	1.14532	0.0589262	0.0294631	0.738796	-0.131475	-0.0657377	0.647633	-0.188671	-0.0943355	0.893939	-0.0486921	-0.024346	0.679831	-0.167599	-0.0837995	0.863488	-0.0637436	-0.0318718	1.5809
	Om-NCOR1_b	0.5	1	0.737292	-0.132361	-0.0661803	1.19152	0.0761026	0.0380513	0.844483	-0.073409	-0.0367045	1.20816	0.0821232	0.0410616	1.52923	0.184473	0.0922367	1.44674	0.160391	0.0801955	1.06644	0.0279378	0.0139689	0.829496	-0.0811856	-0.0405928	0.732199	-0.135371	-0.0676855	1.22078	0.0866386	0.0433193	0.763292	-0.117309	-0.0586546	0.82806	-0.0819382	-0.0409691	0.882891	-0.0540929	-0.0270464	0.884422	-0.0533403	-0.0266702	0.896768	-0.0473197	-0.0236599	1.12335
	Om-RAB11A_ab	0.5	1	0.86173	-0.0646289	-0.0323145	1.0177	0.00761825	0.00380913	0.777083	-0.109533	-0.0547663	1.03369	0.0143914	0.00719571	1.08321	0.034711	0.0173555	1.27704	0.106206	0.0531028	0.777981	-0.109031	-0.0545154	0.944621	-0.0247425	-0.0123712	1.06275	0.0264326	0.0132163	1.11366	0.0467522	0.0233761	0.954494	-0.020227	-0.0101135	0.786112	-0.104515	-0.0522577	1.15293	0.0618037	0.0309018	0.996753	-0.00141265	-0.000706324	1.12335	0.050515	0.0252575	1.10981
	Om-RAB11A_c	0.25	1	0.6824	-0.165961	-0.0414902	0.894213	-0.0485593	-0.0121398	0.740732	-0.130339	-0.0325848	0.992191	-0.00340476	-0.000851189	0.975146	-0.0109305	-0.00273263	1.31603	0.119265	0.0298162	1.02185	0.00938902	0.00234725	1.08763	0.0364817	0.00912043	1.10281	0.0425023	0.0106256	1.31375	0.118512	0.0296281	1.0971	0.0402446	0.0100611	0.766411	-0.115538	-0.0288846	1.31831	0.120018	0.0300044	0.874294	-0.0583427	-0.0145857	1.05058	0.0214302	0.00535755	0.950125
	Om-RAB11A_d	0.25	1	0.888579	-0.0513039	-0.012826	1.18269	0.0728709	0.0182177	0.799908	-0.0969602	-0.02424	1.10924	0.0450257	0.0112564	1.25229	0.0977059	0.0244265	1.19298	0.0766338	0.0191585	0.745909	-0.127314	-0.0318285	1.01718	0.00739691	0.00184923	1.25882	0.0999636	0.0249909	1.10158	0.0420154	0.0105038	0.960643	-0.0174381	-0.00435952	1.1786	0.0713658	0.0178414	1.15035	0.0608297	0.0152074	0.85386	-0.0686132	-0.0171533	0.679277	-0.167953	-0.0419883	1.06221
	Om-RARA_ab	1	-1	0.795228	-0.0995084	0.0995084	1.29634	0.112718	-0.112718	1.49254	0.173927	-0.173927	1.81433	0.258717	-0.258717	0.675693	-0.17025	0.17025	1.18463	0.0735839	-0.0735839	1.03128	0.0133779	-0.0133779	0.962221	-0.0167251	0.0167251	0.507662	-0.294425	0.294425	1.23708	0.0923982	-0.0923982	0.883381	-0.0538522	0.0538522	0.373567	-0.427631	0.427631	1.24785	0.0961611	-0.0961611	1.07881	0.0329448	-0.0329448	1.49946	0.175934	-0.175934	1.04387
				CMA SCORE	Sum	-0.343587			0.698792			-0.678069			-0.0676801			0.39928			0.845657			0.308595			-6.85923			-6.77463			-8.96545			-9.4364			-7.34043			-7.99102			-4.36916			-9.72388
WT	KO
-0.343587	-6.85923		Table Analyzed	Data log
0.698792	-6.77463
-0.678069	-8.96545		Column B	L2A C31 KO
-0.0676801	-9.4364		vs.	vs.
0.39928	-7.34043		Column A	WT
0.845657	-7.99102
0.308595	-4.36916		Unpaired t test
	-9.72388		P value	<0.0001
	-5.64041		P value summary	****
	-8.81917		Significantly different (P < 0.05)?	Yes
			One- or two-tailed P value?	Two-tailed
			t, df	t=11.36, df=15
			How big is the difference?
			Mean of column A	0.1671
			Mean of column B	-7.592
			Difference between means (B - A) ± SEM	-7.759 ± 0.6832
			95% confidence interval	-9.215 to -6.303
			R squared (eta squared)	0.8958
			F test to compare variances
			F, DFn, Dfd	9.690, 9, 6
			P value	0.012
			P value summary	*
			Significantly different (P < 0.05)?	Yes
			Data analyzed
			Sample size, column A	7
			Sample size, column B	10
Brain				WT1			WT2			WT3			WT4			WT5			WT6			WT7			KO1			KO2			KO3			KO4			KO5			KO6			KO7			KO8			KO9
Role	Name of gene	Factor Multip	Sign(+/-)	Rel. Exp	LOG10	Contribution	Rel. Exp	LOG10	Contribution	Rel. Exp	LOG10	Contribution	Rel. Exp	LOG10	Contribution	Rel. Exp	LOG10	Contribution	Rel. Exp	LOG10	Contribution	Rel. Exp	LOG10	Contribution	Rel. Exp	LOG10	Contribution	Rel. Exp	LOG10	Contribution	Rel. Exp	LOG10	Contribution	Rel. Exp	LOG10	Contribution	Rel. Exp	LOG10	Contribution	Rel. Exp	LOG10	Contribution	Rel. Exp	LOG10	Contribution	Rel. Exp	LOG10	Contribution	Rel. Exp
Effectors	LAMP2A_Ch14	0.4	1	0.677576	-0.169042	-0.0676167	2.94028	0.468389	0.187356	1.33881	0.12672	0.0506881	0.357898	-0.44624	-0.178496	2.32697	0.366792	0.146717	1.49066	0.17338	0.0693519	0.533769	-0.272646	-0.109059	7.5342	0.877037	0.350815	6.89693	0.838656	0.335462	2.48967	0.396142	0.158457	1.9772	0.29605	0.11842	1.80369	0.256163	0.102465	10.1503	1.00648	0.402592	8.60965	0.934986	0.373994	6.22665	0.794254	0.317702	2.56707
	LAMP2A_Ch31	1.6	1	1.08595	0.0358091	0.0572945	1.63462	0.213417	0.341467	2.44775	0.388767	0.622027	1.03094	0.0132318	0.0211709	1.46303	0.165252	0.264403	0.583966	-0.233613	-0.37378	0.828719	-0.0815926	-0.130548	0.0101594	-1.99313	-3.18901	0.00854298	-2.06839	-3.30942	0.0117106	-1.93142	-3.09028	0.0228994	-1.64018	-2.62428	0.0132667	-1.87724	-3.00358	0.00752351	-2.12358	-3.39773	0.00954496	-2.02023	-3.23236	0.00918793	-2.03678	-3.25885	0.00661041
	Hspa8_Ch10	0.166667	1	0.877717	-0.0566453	-0.00944088	1.08811	0.036674	0.00611233	0.90867	-0.0415938	-0.0069323	0.867135	-0.0619133	-0.0103189	1.6927	0.228581	0.0380968	1.911	0.281261	0.0468768	1.63788	0.214282	0.0357136	0.750971	-0.124377	-0.0207295	1.1129	0.0464575	0.00774291	0.687451	-0.162758	-0.0271264	0.902393	-0.0446041	-0.00743402	0.899271	-0.0461093	-0.00768488	1.00998	0.00431327	0.000718878	0.861145	-0.0649236	-0.0108206	0.82036	-0.0859957	-0.0143326	0.742774
	Hsc70A_Ch12	0.166667	1	1.00941	0.00406813	0.000678022	0.721221	-0.141931	-0.0236552	0.648876	-0.187838	-0.0313064	1.47531	0.168882	0.028147	1.38849	0.142542	0.023757	1.05593	0.0236351	0.00393918	1.00592	0.00256298	0.000427164	0.941814	-0.0260349	-0.00433914	1.0432	0.0183671	0.00306118	1.09506	0.0394392	0.00657319	0.708831	-0.149457	-0.0249095	1.0342	0.0146042	0.00243403	1.19004	0.0755628	0.0125938	0.976718	-0.0102308	-0.00170513	1.07999	0.0334186	0.00556976	0.95441
	Hsc70B_Ch12	0.166667	1	1.06544	0.0275308	0.00458846	0.612998	-0.212541	-0.0354234	0.66042	-0.18018	-0.03003	0.542034	-0.265973	-0.0443289	1.44539	0.159984	0.026664	0.709048	-0.149324	-0.0248874	0.906862	-0.0424587	-0.00707645	0.924314	-0.0341804	-0.00569673	1.04533	0.0192524	0.00320874	1.15585	0.0629018	0.0104836	1.6952	0.229221	0.0382035	1.69814	0.229973	0.0383289	1.78566	0.251798	0.0419664	1.71886	0.235241	0.0392069	0.843205	-0.0740669	-0.0123445	0.828241
	Hspa8b_Ch27	0.166667	1	0.683988	-0.164951	-0.0274919	1.11307	0.0465222	0.0077537	1.00489	0.00212029	0.000353382	1.404	0.147367	0.0245612	1.42113	0.152635	0.0254392	1.30771	0.116512	0.0194186	1.71065	0.233161	0.0388601	0.837722	-0.0769001	-0.0128167	1.00315	0.00136772	0.000227953	1.115	0.0472748	0.00787913	0.638184	-0.195054	-0.0325091	0.84063	-0.0753949	-0.0125658	1.08451	0.0352336	0.00587227	0.942486	-0.025725	-0.0042875	0.9573	-0.0189518	-0.00315863	0.749349
	Hsc70_Ch24	0.166667	1	1.37491	0.138273	0.0230456	1.19693	0.0780673	0.0130112	0.753581	-0.12287	-0.0204784	2.01298	0.30384	0.05064	0.824639	-0.0837363	-0.0139561	3.10444	0.491984	0.0819973	3.0617	0.485963	0.0809938	0.397585	-0.40057	-0.0667617	0.497178	-0.303488	-0.0505814	0.445758	-0.3509	-0.0584834	0.279193	-0.554096	-0.0923493	1.28283	0.10817	0.0180284	1.02054	0.00883042	0.00147174	1.74937	0.242881	0.0404802	1.48641	0.172139	0.0286899	0.678773
	Hsc70_Ch2	0.166667	1	0.875882	-0.0575545	-0.00959241	1.22163	0.0869399	0.01449	1.06349	0.0267339	0.00445565	1.907	0.280352	0.0467253	1.0416	0.017703	0.0029505	1.101	0.0417854	0.00696424	1.26034	0.100486	0.0167477	0.860835	-0.0650802	-0.0108467	0.877401	-0.0568019	-0.00946698	1.228	0.0891976	0.0148663	0.684825	-0.16442	-0.0274034	0.856371	-0.067338	-0.011223	0.94364	-0.0251938	-0.00419896	0.835845	-0.077874	-0.012979	0.970169	-0.0131526	-0.00219209	0.794421
	Hsp90aa1a_Ch4_T1	0.333333	1	0.868198	-0.0613812	-0.0204604	1.272	0.104488	0.0348293	0.956306	-0.0194032	-0.00646772	1.70082	0.230657	0.0768857	1.11452	0.0470896	0.0156965	1.09801	0.0406056	0.0135352	1.3609	0.133825	0.0446083	0.865797	-0.0625837	-0.0208612	0.858905	-0.0660547	-0.0220182	1.15675	0.0632382	0.0210794	0.674169	-0.171231	-0.057077	0.818226	-0.0871268	-0.0290423	0.916506	-0.0378649	-0.0126216	0.850351	-0.0704017	-0.0234672	0.960976	-0.0172873	-0.00576243	0.83234
	Hsp90aa2b_Ch4_T2	0.333333	1	0.814233	-0.0892512	-0.0297504	0.801633	-0.0960243	-0.0320081	0.735101	-0.133653	-0.044551	1.53263	0.185439	0.0618129	1.22775	0.0891091	0.029703	0.851757	-0.0696842	-0.0232281	1.07625	0.0319134	0.0106378	0.954961	-0.0200143	-0.00667142	1.01996	0.00858358	0.00286119	1.05045	0.0213774	0.00712579	1.06143	0.0258928	0.00863094	1.0007	0.000305259	0.000101753	1.23843	0.092872	0.0309573	1.0432	0.0183671	0.00612235	0.847341	-0.0719419	-0.0239806	0.915531
	Hsp90aa2a_Ch8_T1	0.333333	1	0.813735	-0.0895168	-0.0298389	0.848291	-0.071455	-0.0238183	0.87063	-0.0601664	-0.0200555	1.27689	0.106153	0.0353842	1.11352	0.0466993	0.0155664	1.12907	0.0527199	0.0175733	1.17498	0.0700291	0.023343	0.921868	-0.0353314	-0.0117771	1.09439	0.0391735	0.0130578	0.939609	-0.0270531	-0.00901769	0.937982	-0.0278056	-0.00926854	1.07933	0.0331529	0.011051	1.05163	0.0218643	0.00728811	1.09629	0.0399261	0.0133087	0.904462	-0.0436097	-0.0145366	0.893041
	Hsp90aa1b_Ch8_T2	X	1
	dnajb1a_Ch13	0.5	1	0.815983	-0.0883187	-0.0441594	1.38426	0.141217	0.0706083	1.07483	0.0313407	0.0156703	1.6348	0.213464	0.106732	1.14667	0.0594368	0.0297184	0.843296	-0.0740198	-0.0370099	1.25842	0.099825	0.0499125	0.849162	-0.0710095	-0.0355048	1.01509	0.0065057	0.00325285	0.789555	-0.102618	-0.0513088	0.784101	-0.105628	-0.052814	0.994202	-0.0025252	-0.0012626	1.03882	0.01654	0.00827002	0.722771	-0.140999	-0.0704995	1.05637	0.0238149	0.0119075	0.933536
	dnajb1a_Ch12	0.5	1	1.14378	0.0583421	0.029171	0.859344	-0.0658328	-0.0329164	0.869832	-0.0605648	-0.0302824	0.990554	-0.00412165	-0.00206083	1.20064	0.0794142	0.0397071	0.625815	-0.203554	-0.101777	0.7507	-0.124534	-0.0622668	1.0915	0.0380225	0.0190113	1.00612	0.00265152	0.00132576	0.940375	-0.0266989	-0.0133495	0.880447	-0.0552968	-0.0276484	1.2538	0.0982285	0.0491143	1.23226	0.0907028	0.0453514	0.960134	-0.017668	-0.008834	1.05249	0.0222185	0.0111092	1.01429
Lysosomal modulators	Om-gfap_ab	1	1	0.865145	-0.062911	-0.062911	1.18593	0.0740576	0.0740576	2.1525	0.332943	0.332943	0.279034	-0.554343	-0.554343	1.5433	0.188449	0.188449	0.210737	-0.67626	-0.67626	0.763666	-0.117096	-0.117096	1.86092	0.269727	0.269727	0.880268	-0.0553853	-0.0553853	2.37185	0.375088	0.375088	0.697862	-0.15623	-0.15623	0.969971	-0.0132411	-0.0132411	1.47275	0.168129	0.168129	1.61162	0.207263	0.207263	1.14157	0.057501	0.057501	0.851265
	Om-PHLPP1_a	0.5	1	0.975524	-0.010762	-0.00538101	1.20101	0.079547	0.0397735	1.03652	0.0155781	0.00778905	1.43819	0.157815	0.0789074	1.13229	0.0539594	0.0269797	1.00295	0.00127918	0.00063959	1.23264	0.0908356	0.0454178	0.740591	-0.130421	-0.0652107	0.934165	-0.0295764	-0.0147882	0.582064	-0.235029	-0.117515	1.11671	0.0479388	0.0239694	0.955448	-0.0197929	-0.00989646	0.818894	-0.0867721	-0.043386	1.14611	0.0592275	0.0296137	0.910196	-0.040865	-0.0204325	0.894043
	Om-PHLPP1_b	0.5	1	0.83721	-0.0771657	-0.0385828	1.67152	0.223112	0.111556	0.702788	-0.153176	-0.0765879	2.32731	0.366854	0.183427	1.36714	0.135813	0.0679065	1.95025	0.290091	0.145045	1.98091	0.296864	0.148432	0.680026	-0.167475	-0.0837373	0.995616	-0.0019082	-0.000954099	0.462063	-0.335299	-0.167649	0.708903	-0.149413	-0.0747064	0.708903	-0.149413	-0.0747064	1.0361	0.015401	0.00770051	1.08197	0.0342154	0.0171077	0.881884	-0.0545884	-0.0272942	0.62107
	Om-RAC1_ab	0.5	1	0.854888	-0.0680905	-0.0340453	1.37918	0.13962	0.0698101	1.18617	0.0741461	0.0370731	1.37203	0.137362	0.0686812	1.28015	0.107259	0.0536297	0.958472	-0.0184206	-0.00921029	1.09909	0.0410328	0.0205164	1.00091	0.000393797	0.000196898	0.856371	-0.067338	-0.033669	0.847513	-0.0718534	-0.0359267	0.761179	-0.118513	-0.0592565	0.933879	-0.0297092	-0.0148546	1.05981	0.0252288	0.0126144	0.980309	-0.0086371	-0.00431855	1.01488	0.0064144	0.0032072	0.821012
	Om-RAC1_cd	0.5	1	0.965631	-0.0151889	-0.00759447	1.05852	0.0246975	0.0123488	1.07515	0.0314707	0.0157354	1.08076	0.0337284	0.0168642	1.19296	0.0766252	0.0383126	0.926295	-0.0332507	-0.0166254	0.913542	-0.0392713	-0.0196357	0.992778	-0.00314773	-0.00157387	1.02246	0.00964604	0.00482302	0.92309	-0.0347559	-0.0173779	0.800816	-0.096467	-0.0482335	1.03136	0.0134089	0.00670446	1.15632	0.0630789	0.0315394	0.888561	-0.0513125	-0.0256563	0.992778	-0.00314773	-0.00157387	0.981942
	Om-RICTOR_a	0.333333	-1	0.75623	-0.121346	0.0404488	1.32354	0.121735	-0.0405785	1.00132	0.000570873	-0.000190291	2.23364	0.349013	-0.116338	1.04565	0.0193852	-0.00646175	1.23704	0.092385	-0.030795	1.4839	0.171405	-0.0571351	0.784256	-0.105542	0.0351807	0.81756	-0.0874804	0.0291601	1.09194	0.0381996	-0.0127332	0.642557	-0.192088	0.0640294	0.883864	-0.0536145	0.0178715	0.975623	-0.0107178	0.00357258	0.861186	-0.0649032	0.0216344	0.91821	-0.0370579	0.0123526	0.728784
	Om-RICTOR_b	0.333333	-1	1.45011	0.161401	-0.0538002	0.708903	-0.149413	0.0498043	0.723799	-0.140382	0.046794	0.995616	-0.0019082	0.000636066	1.10662	0.0439989	-0.0146663	0.762422	-0.117805	0.0392682	0.857769	-0.0666296	0.0222099	1.16567	0.0665761	-0.022192	0.983612	-0.00717622	0.00239207	0.875793	-0.0575987	0.0191996	0.930554	-0.0312586	0.0104195	1.27117	0.104205	-0.034735	1.09898	0.0409886	-0.0136629	1.09898	0.0409886	-0.0136629	0.94191	-0.0259906	0.00866353	0.947914
	Om-RICTOR_c	0.333333	-1	1.13461	0.0548448	-0.0182816	0.852452	-0.0693301	0.02311	0.71064	-0.14835	0.0494501	0.877938	-0.0565363	0.0188454	1.29656	0.112793	-0.0375977	0.816311	-0.0881444	0.0293815	0.868857	-0.0610517	0.0203506	0.992879	-0.00310346	0.00103449	0.918397	-0.0369693	0.0123231	0.868857	-0.0610517	0.0203506	0.87946	-0.0557837	0.0185946	1.17055	0.0683912	-0.0227971	1.18279	0.0729066	-0.0243022	1.14448	0.0586077	-0.0195359	1.09406	0.0390407	-0.0130136	1.10486
	Om-Akt1_a	0.25	-1	1.06154	0.0259371	-0.00648427	1.20469	0.0808751	-0.0202188	1.0745	0.0312051	-0.00780128	1.34598	0.12904	-0.03226	1.26458	0.101947	-0.0254868	0.951754	-0.0214751	0.00536879	1.02007	0.00862785	-0.00215696	0.889558	-0.0508256	0.0127064	0.822827	-0.0846914	0.0211729	0.912984	-0.0395369	0.00988424	0.778442	-0.108774	0.0271935	0.928942	-0.0320112	0.0080028	0.963369	-0.0162071	0.00405178	1.0379	0.0161536	-0.0040384	0.853321	-0.0688874	0.0172218	0.839631
	Om-Akt1_b	0.25	-1	1.72009	0.235551	-0.0588878	0.656326	-0.18288	0.0457201	0.888833	-0.0511797	0.0127949	1.18098	0.0722426	-0.0180606	1.03885	0.016552	-0.00413801	0.547141	-0.261901	0.0654752	0.650664	-0.186643	0.0466608	0.972645	-0.0120458	0.00301146	0.885758	-0.0526849	0.0131712	0.794151	-0.100097	0.0250243	0.920178	-0.0361282	0.00903206	1.0662	0.0278406	-0.00696016	1.54755	0.189644	-0.0474111	1.42898	0.155026	-0.0387565	1.05701	0.0240778	-0.00601944	1.00115
	Om-Akt1_c	0.25	-1	0.971951	-0.0123557	0.00308893	0.906862	-0.0424587	0.0106147	0.883594	-0.0537473	0.0134368	1.55181	0.19084	-0.0477099	1.07286	0.0305411	-0.00763527	0.813072	-0.0898709	0.0224677	0.871429	-0.0597679	0.014942	1.03811	0.0162421	-0.00406054	0.925917	-0.0334278	0.00835695	0.91317	-0.0394484	0.0098621	0.86541	-0.0627782	0.0156946	1.04171	0.0177473	-0.00443682	1.10685	0.0440874	-0.0110219	1.02027	0.00871639	-0.0021791	1.01147	0.00495352	-0.00123838	1.01792
	Om-Akt1_d	0.25	-1	0.963173	-0.0162957	0.00407392	0.677535	-0.169068	0.0422671	0.675191	-0.170574	0.0426434	1.01809	0.00778674	-0.00194668	1.10831	0.0446629	-0.0111657	0.712453	-0.147244	0.0368109	0.722399	-0.141223	0.0353058	1.10257	0.0424052	-0.0106013	1.04853	0.0205805	-0.00514513	0.969872	-0.0132854	0.00332134	1.16948	0.0679927	-0.0169982	1.36449	0.134972	-0.033743	1.28866	0.110137	-0.0275342	1.1064	0.0439103	-0.0109776	0.943351	-0.0253266	0.00633164	1.083
	Om-Akt2_a	0.333333	-1	1.00346	0.00150052	-0.000500175	0.670117	-0.173849	0.0579498	0.642819	-0.191911	0.0639704	1.3613	0.133954	-0.0446512	0.946048	-0.024087	0.00802901	0.923372	-0.0346231	0.011541	0.816477	-0.0880559	0.029352	1.03525	0.0150469	-0.00501562	1.16674	0.0669745	-0.0223248	1.04065	0.0173046	-0.0057682	1.12505	0.0511705	-0.0170568	1.17282	0.0692323	-0.0230774	1.2901	0.110624	-0.0368746	0.950979	-0.0218293	0.00727643	0.98281	-0.00753038	0.00251013	1.08234
	Om-Akt2_b	0.333333	-1	1.11466	0.047142	-0.015714	0.797802	-0.098105	0.0327017	0.830241	-0.0807958	0.0269319	1.5466	0.189379	-0.0631262	0.96033	-0.0175795	0.00585982	0.721515	-0.141754	0.0472514	0.665081	-0.177125	0.0590418	0.955351	-0.0198372	0.0066124	1.09931	0.0411214	-0.0137071	0.957008	-0.0190846	0.00636154	1.05453	0.0230596	-0.00768653	1.16805	0.0674615	-0.0224872	1.21765	0.0855233	-0.0285078	1.05819	0.0245647	-0.00818824	0.874544	-0.0582185	0.0194062	1.11402
	Om-Akt2_c	0.333333	-1	0.980109	-0.00872564	0.00290855	0.871163	-0.0599007	0.0199669	0.782419	-0.10656	0.0355201	1.25355	0.09814	-0.0327133	1.17773	0.0710473	-0.0236824	0.894104	-0.0486121	0.016204	0.924032	-0.0343132	0.0114377	0.968292	-0.0139937	0.00466456	0.954961	-0.0200143	0.00667142	0.857682	-0.0666739	0.0222246	0.998971	-0.000447316	0.000149105	0.953308	-0.0207668	0.00692228	1.27104	0.104161	-0.0347202	1.0432	0.0183671	-0.00612235	0.854714	-0.0681791	0.0227264	1.13499
	Om-Akt2_d	X	-1
	Om-CTSA	1	-1	1.15173	0.0613524	-0.0613524	1.09719	0.0402803	-0.0402803	1.12608	0.0515689	-0.0515689	1.26471	0.101991	-0.101991	1.20064	0.0794142	-0.0794142	0.745514	-0.127544	0.127544	0.8272	-0.0823895	0.0823895	0.850456	-0.0703483	0.0703483	1.09339	0.0387751	-0.0387751	0.851931	-0.0695957	0.0695957	0.868326	-0.0613174	0.0613174	0.937122	-0.0282041	0.0282041	1.09339	0.0387751	-0.0387751	0.656928	-0.182482	0.182482	1.09719	0.0402803	-0.0402803	1.17729
Extralysosomal modulators	eF1α	1	1	0.985217	-0.00646792	-0.00646792	1.54597	0.189202	0.189202	1.11035	0.0454598	0.0454598	2.49842	0.397665	0.397665	1.33424	0.125233	0.125233	1.27767	0.106418	0.106418	1.36227	0.134264	0.134264	0.793342	-0.10054	-0.10054	0.988638	-0.00496277	-0.00496277	0.925634	-0.0335606	-0.0335606	0.56684	-0.246539	-0.246539	0.719973	-0.142684	-0.142684	0.91924	-0.0365709	-0.0365709	0.541868	-0.266106	-0.266106	1.10268	0.0424495	0.0424495	0.863149
	Om-NFATC1_a	1	1	1.39359	0.144136	0.144136	0.49442	-0.305904	-0.305904	1.23013	0.0899502	0.0899502	1.46288	0.165208	0.165208	0.726386	-0.138833	-0.138833	0.528988	-0.276554	-0.276554	0.593084	-0.226884	-0.226884	1.19029	0.0756513	0.0756513	1.02017	0.00867212	0.00867212	1.17593	0.0703833	0.0703833	0.91466	-0.0387401	-0.0387401	1.23868	0.0929605	0.0929605	1.03441	0.0146927	0.0146927	1.2538	0.0982285	0.0982285	1.12413	0.0508163	0.0508163	0.928501
	Om-NFATC1_b	X	1
	Om-NFATC1_c	X	1
	Om-NFATC1_d	X	1
	Nrf-2 C22	0.333333	1	0.973688	-0.01158	-0.00385999	1.05083	0.0215333	0.00717777	0.958621	-0.0183532	-0.00611772	1.54653	0.189358	0.0631192	1.10117	0.0418528	0.0139509	0.951999	-0.0213635	-0.00712115	0.966963	-0.0145903	-0.00486343	0.763058	-0.117442	-0.0391474	0.983865	-0.00706453	-0.00235484	1.05448	0.0230385	0.00767949	0.951449	-0.0216143	-0.00720477	1.03099	0.013255	0.00441833	1.1243	0.0508837	0.0169612	0.797763	-0.0981261	-0.0327087	0.871476	-0.0597448	-0.0199149	1.02683
	Nrf-2 C3	0.333333	1	0.9618	-0.0169154	-0.00563848	1.07834	0.0327545	0.0109182	1.11443	0.0470534	0.0156845	1.8613	0.269816	0.0899385	1.038	0.0161979	0.00539929	0.812989	-0.0899152	-0.0299717	0.894286	-0.0485236	-0.0161745	0.848983	-0.0711008	-0.0237003	0.92422	-0.0342247	-0.0114082	0.995717	-0.00186393	-0.000621309	0.822911	-0.0846472	-0.0282157	0.975226	-0.0108948	-0.00363161	1.02017	0.00867212	0.00289071	0.880447	-0.0552968	-0.0184323	1.07089	0.0297442	0.00991474	1.00033
	Nrf-2 C7	0.333333	1	0.745135	-0.127765	-0.0425884	1.36658	0.135636	0.045212	0.749018	-0.125508	-0.0418359	1.61392	0.207883	0.0692944	0.957984	-0.0186419	-0.00621397	2.37524	0.375707	0.125236	2.08938	0.320017	0.106672	1.12161	0.0498424	0.0166141	1.27728	0.106286	0.0354285	0.946433	-0.0239099	-0.00796998	0.701285	-0.154105	-0.0513685	0.641968	-0.192487	-0.0641622	0.739988	-0.130776	-0.0435919	0.809764	-0.0916417	-0.0305472	0.78218	-0.106693	-0.0355644	0.629483
	Om-NCOR1_a	0.5	1	1.03441	0.0146927	0.00734636	0.854888	-0.0680905	-0.0340453	0.718873	-0.143348	-0.071674	2.30746	0.363135	0.181567	1.08396	0.0350122	0.0175061	0.788022	-0.103462	-0.0517308	0.894286	-0.0485236	-0.0242618	0.929037	-0.0319669	-0.0159835	0.980309	-0.0086371	-0.00431855	0.832954	-0.0793792	-0.0396896	0.831512	-0.0801317	-0.0400659	1.07647	0.0320019	0.016001	1.07089	0.0297442	0.0148721	1.04885	0.0207133	0.0103567	0.963468	-0.0161629	-0.00808143	1.02845
	Om-NCOR1_b	0.5	1	1.08096	0.0338097	0.0169049	0.819215	-0.0866023	-0.0433011	0.661959	-0.179169	-0.0895845	1.65842	0.219696	0.109848	1.32163	0.121108	0.0605542	1.01324	0.00571358	0.00285679	1.20565	0.0812219	0.040611	0.874975	-0.0580044	-0.0290022	0.969164	-0.0136025	-0.00680126	0.899574	-0.0459632	-0.0229816	0.718128	-0.143798	-0.071899	1.0016	0.000696413	0.000348206	0.942663	-0.0256437	-0.0128219	0.96247	-0.0166128	-0.00830641	0.95914	-0.018118	-0.00905898	1.03633
	Om-RAB11A_ab	0.5	1	0.931028	-0.0310373	-0.0155186	0.921398	-0.0355527	-0.0177764	0.789711	-0.102532	-0.051266	1.04746	0.0201378	0.0100689	1.21579	0.0848593	0.0424296	1.13831	0.0562614	0.0281307	1.16223	0.0652923	0.0326462	0.931028	-0.0310373	-0.0155186	1.07133	0.0299213	0.0149606	0.859695	-0.0656557	-0.0328279	0.990958	-0.00394458	-0.00197229	0.967207	-0.0144806	-0.00724031	1.08628	0.0359419	0.0179709	1.0259	0.0111069	0.00555346	0.929416	-0.0317899	-0.0158949	0.95169
	Om-RAB11A_c	0.25	1	0.850022	-0.0705696	-0.0176424	1.26846	0.103275	0.0258188	0.90788	-0.0419717	-0.0104929	1.53482	0.186058	0.0465146	1.17534	0.0701619	0.0175405	1.73276	0.238739	0.0596847	1.71187	0.233471	0.0583677	0.806962	-0.0931468	-0.0232867	0.962977	-0.0163842	-0.00409605	0.87392	-0.0585284	-0.0146321	0.708614	-0.14959	-0.0373975	0.790355	-0.102178	-0.0255444	0.920553	-0.0359511	-0.00898779	0.889196	-0.0510026	-0.0127507	0.918959	-0.0367037	-0.00917593	0.776329
	Om-RAB11A_d	0.25	1	1.0281	0.0120366	0.00300914	0.813652	-0.089561	-0.0223903	0.813652	-0.089561	-0.0223903	0.835079	-0.0782724	-0.0195681	1.19747	0.0782632	0.0195658	1.01747	0.00752112	0.00188028	1.00869	0.00375825	0.000939562	0.87964	-0.0556952	-0.0139238	0.863031	-0.0639735	-0.0159934	1.03885	0.016552	0.00413801	1.01747	0.00752112	0.00188028	1.09239	0.0383767	0.00959417	1.257	0.0993353	0.0248338	1.14869	0.0602014	0.0150503	1.02277	0.00977885	0.00244471	1.05274
	Om-RARA_ab	1	-1	0.821989	-0.0851341	0.0851341	1.54723	0.189556	-0.189556	0.924785	-0.033959	0.033959	2.03452	0.308463	-0.308463	1.28093	0.107525	-0.107525	1.2245	0.0879581	-0.0879581	1.46377	0.165473	-0.165473	0.781702	-0.106959	0.106959	0.918397	-0.0369693	0.0369693	1.06414	0.0269995	-0.0269995	0.594476	-0.225866	0.225866	0.766943	-0.115237	0.115237	0.876418	-0.0572889	0.0572889	0.769605	-0.113732	0.113732	0.934451	-0.0294436	0.0294436	0.79353
				CMA SCORE	Sum	-0.271774			0.681764			0.943717			0.376269			0.872989			-0.616048			0.268169			-2.86598			-3.06187			-2.91624			-3.23587			-3.04177			-2.88852			-2.68583			-2.88273
WT	KO
-0.271774	-2.86598		Table Analyzed	Data log
0.681764	-3.06187
0.943717	-2.91624		Column B	KO
0.376269	-3.23587		vs.	vs.
0.872989	-3.04177		Column A	WT
-0.616048	-2.88852
0.268169	-2.68583		Unpaired t test
	-2.88273		P value	<0.0001
	-3.88659		P value summary	****
	-3.56001		Significantly different (P < 0.05)?	Yes
			One- or two-tailed P value?	Two-tailed
			t, df	t=14.91, df=15
			How big is the difference?
			Mean of column A	0.3214
			Mean of column B	-3.104
			Difference between means (B - A) ± SEM	-3.425 ± 0.2298
			95% confidence interval	-3.915 to -2.936
			R squared (eta squared)	0.9368
			F test to compare variances
			F, DFn, Dfd	2.555, 6, 9
			P value	0.1993
			P value summary	ns
			Significantly different (P < 0.05)?	No
			Data analyzed
			Sample size, column A	7
			Sample size, column B	10
[truncated: 5 more columns]

## Sheet: Fig 4E-EF
Figs. 4E and F. Autophagic flux in WT and L2AC31 KO fish
		Gel-1	LC3II		No Stain		LC3II / No Stain
Line	Treatment	Fish	Local Bg. Corr. Vol.		TPN Factor		TPN LB Corr. Vol.
WT	PBS	19	942252	0.165194	0.892		0.185195
WT	PBS	20	1791811	0.314137	1.087		0.288994
WT	PBS	21	1279152	0.224259	1.309		0.171321
WT	Leu	13	4352601	0.76309	0.977		0.781054
WT	Leu	15	6773901	1.18759	0.941		1.26205
WT	Leu	16	4888057	0.856965	1.006		0.851854
31KO	PBS	7	1222426	0.214313	1.13		0.189658
31KO	PBS	8	1594106	0.279476	1.033		0.270548
31KO	PBS	9	1918461	0.336341	1.104		0.304657
31KO	Leu	1	5703916	1	1.179		0.848176
31KO	Leu	2	7254003	1.27176	1.144		1.11168
31KO	Leu	3	7133001	1.25054	1.163		1.07527
		POOL	3646741	0.63934	1		0.63934
		Gel-2	LC3II		No Stain		LC3II / No Stain
Line	Treatment	Fish	Local Bg. Corr. Vol.		TPN Factor		TPN LB Corr. Vol.
WT	PBS	22	405561	0.0875523	0.799		0.109577
WT	PBS	23	960930	0.207445	0.922		0.224995
WT	PBS	24	1960404	0.423211	1.007		0.420269
WT	Leu	17	3990410	0.861448	1.083		0.795427
WT	Leu	18	7080561	1.52855	1.141		1.33966
31KO	PBS	10	2286561	0.493622	1.099		0.449155
31KO	PBS	11	633828	0.13683	1.041		0.131441
31KO	PBS	12	1832895	0.395684	1.022		0.387167
31KO	Leu	4	4632214	1	0.864		1.15741
31KO	Leu	5	4326461	0.933994	1.002		0.93213
31KO	Leu	6	5253027	1.13402	1.038		1.09251
		POOL	2826981	0.610287	1		0.610287
Welch Two Sample t-test for WT
data: LC3II by Injection
t = 5.7891, df = 5.0786, p-value = 0.002056
alternative hypothesis: true difference in means between group Leup and group PBS is not equal to 0
95 percent confidence interval:
0.6868579 1.7749166
sample estimates:
mean in group Leup mean in group PBS
1.6053060 0.3744188
Welch Two Sample t-test for L2AC31-KO
data: LC3II by Injection
t = 10.325, df = 9.9886, p-value = 0.000001196
alternative hypothesis: true difference in means between group Leup and group PBS is not equal to 0
95 percent confidence interval:
0.9382733 1.4547970
sample estimates:
mean in group Leup mean in group PBS
1.6602155 0.4636803

## Sheet: Fig 4G-4H-4I
Fig. 4G Weights of WT vs L2AC31 KO fish
Weight (g)
	X	Wild Type																L2A C31 KO
Sep 9	0	34.6	25.4	34.9	21.8	25	28	23.1	20.3	25	36.7	25.6	31	38.2	19.3	29.2	24.3	42.7	30.3	22.3	29.1	26.1	22.6	28.4	30.1	20.3	27.4	28.5	29	37.4	14.4	37.6	33.2	32.1	20.5
Oct 6	27	76.2	48.3	76.1	51.3	59.2	65.5	47.8	42.4	43.9	74.1	73.4	64.9	60.7	42.5	54.6	47.9	88.2	72.2	42.1	72.6	65.5	58.8	61.5	65.4	47.7	69.9	64.4	65.8	93.3	34.8	82.7	78.2	81.8	50.9
Dec 15	97	192.5	157.7	217.1	148.6	179.3	195.9	162.4	118.2	161.9	187.6	199.7	200.6	189.2	153.6	154.5	175.7	242.1	230.6	164.7	207.8	224.7	217.4	221.6	212.7	170.5	172	218.1	237.4	269.3	149.9	258.8	264.7	277.4	150.1
Feb 15	159	352.9	254.9	483	319.6	263.3	405.4	320.6	160.2	308.9	348.9	391.5	404.5	344.5	298.3	259.4	297.1	447.4	478.9	347.9	388.6	427.3	419.4	433.9	453.3	350.5	193.2	469.1	480.1	540.2	292.2	484	424.8	471.9	296
March 14	186	453.3	375.7	565.8	408	355.8	558.2	421	260.6	410	0	526.9	659.4	470.9	426.8	355.3	342.6	621.6	710.5	528.2	592.4	593	621.7	628	569.5	522	384	685.3	703.1	725.3	438.8	686.4	602.3	664.1	505.4
April 6	209	531.8	452.5	637.4	486	407.1	561.1	503.3	335	412.3	385.3	640	841.8		510.4	386.3	459.6	731.6	758	649.6	653.2	684.2	748.4	714.3	702.6	656.5	514.6	817.9	801.3	847.1	501.4	765.2	696.2	785.3	606.3
Table Analyzed	2009-09-01		Table Analyzed	2006-10-01		Table Analyzed	2014-03-01		Table Analyzed	Feb 15		Table Analyzed	Dec 15		Table Analyzed	Apr 6
Column B	L2AC31 KO		Column B	L2AC31 KO		Column B	L2AC31 KO		Column B	L2AC31 KO		Column B	L2AC31 KO		Column B	L2AC31 KO
vs.	vs.		vs.	vs.		vs.	vs.		vs.	vs.		vs.	vs.		vs.	vs.
Column A	WT		Column A	WT		Column A	WT		Column A	WT		Column A	WT		Column A	WT
Unpaired t test			Unpaired t test			Unpaired t test			Unpaired t test			Unpaired t test			Unpaired t test
P value	0.7228		P value	0.0966		P value	0.0001		P value	0.0046		P value	0.0013		P value	<0.0001
P value summary	ns		P value summary	ns		P value summary	***		P value summary	**		P value summary	**		P value summary	****
Significantly different (P < 0.05)?	No		Significantly different (P < 0.05)?	No		Significantly different (P < 0.05)?	Yes		Significantly different (P < 0.05)?	Yes		Significantly different (P < 0.05)?	Yes		Significantly different (P < 0.05)?	Yes
One- or two-tailed P value?	Two-tailed		One- or two-tailed P value?	Two-tailed		One- or two-tailed P value?	Two-tailed		One- or two-tailed P value?	Two-tailed		One- or two-tailed P value?	Two-tailed		One- or two-tailed P value?	Two-tailed
t, df	t=0.3578, df=32		t, df	t=1.712, df=32		t, df	t=4.432, df=32		t, df	t=3.051, df=32		t, df	t=3.533, df=32		t, df	t=5.080, df=31
How big is the difference?			How big is the difference?			How big is the difference?			How big is the difference?			How big is the difference?			How big is the difference?
Mean of column A	27.65		Mean of column A	58.05		Mean of column A	411.9		Mean of column A	325.8		Mean of column A	174.7		Mean of column A	503.3
Mean of column B	28.44		Mean of column B	66.43		Mean of column B	599		Mean of column B	411		Mean of column B	216.1		Mean of column B	701.9
Difference between means (B - A) ± SEM	0.7944 ± 2.220		Difference between means (B - A) ± SEM	8.383 ± 4.897		Difference between means (B - A) ± SEM	187.1 ± 42.22		Difference between means (B - A) ± SEM	85.23 ± 27.93		Difference between means (B - A) ± SEM	41.44 ± 11.73		Difference between means (B - A) ± SEM	198.5 ± 39.08
95% confidence interval	-3.728 to 5.317		95% confidence interval	-1.591 to 18.36		95% confidence interval	101.1 to 273.1		95% confidence interval	28.33 to 142.1		95% confidence interval	17.55 to 65.34		95% confidence interval	118.8 to 278.3
R squared (eta squared)	0.003985		R squared (eta squared)	0.08391		R squared (eta squared)	0.3803		R squared (eta squared)	0.2254		R squared (eta squared)	0.2806		R squared (eta squared)	0.4543
F test to compare variances			F test to compare variances			F test to compare variances			F test to compare variances			F test to compare variances			F test to compare variances
F, DFn, Dfd	1.381, 17, 15		F, DFn, Dfd	1.604, 17, 15		F, DFn, Dfd	2.446, 15, 17		F, DFn, Dfd	1.290, 17, 15		F, DFn, Dfd	2.549, 17, 15		F, DFn, Dfd	1.847, 14, 17
P value	0.5352		P value	0.3635		P value	0.0791		P value	0.6253		P value	0.075		P value	0.2294
P value summary	ns		P value summary	ns		P value summary	ns		P value summary	ns		P value summary	ns		P value summary	ns
Significantly different (P < 0.05)?	No		Significantly different (P < 0.05)?	No		Significantly different (P < 0.05)?	No		Significantly different (P < 0.05)?	No		Significantly different (P < 0.05)?	No		Significantly different (P < 0.05)?	No
Data analyzed			Data analyzed			Data analyzed			Data analyzed			Data analyzed			Data analyzed
Sample size, column A	16		Sample size, column A	16		Sample size, column A	16		Sample size, column A	16		Sample size, column A	16		Sample size, column A	15
Sample size, column B	18		Sample size, column B	18		Sample size, column B	18		Sample size, column B	18		Sample size, column B	18		Sample size, column B	18
Fig. 4H Lengths of WT vs L2AC31 KO fish
Length (mm)
	X	Wild Type																L2A C31 KO
Sep 9	0	146	127	139	120	128	130	125	120	129	143	132	131	142	117	131	123	148	136	121	132	129	119	132	137	117	130	133	135	144	110	146	141	132	117
Dec 15	97	241	213	234	218	228	229	219	201	224	237	237	232	222	223	225	219	248	241	214	238	243	234	244	238	230	228	244	257	261	217	259	260	253	217
Feb 15	159	287	251	293	269	267	288	276	225	272	283	286	292	275	276	268	265	299	312	273	293	299	293	303	308	289	249	306	321	323	271	319	307	301	273
April 6	209	322	292	322	314	301	321	323	280	307	294	328	352		322	304	303	345	355	331	340	332	344	356	355	341	314	364	370	367	322	360	343	349	331
Table Analyzed	2009-09-01		Table Analyzed	Feb 15		Table Analyzed	Dec 15		Table Analyzed	Apr 6
Column B	L2AC31 KO		Column B	L2AC31 KO		Column B	L2AC31 KO		Column B	L2AC31 KO
vs.	vs.		vs.	vs.		vs.	vs.		vs.	vs.
Column A	WT		Column A	WT		Column A	WT		Column A	WT
Unpaired t test			Unpaired t test			Unpaired t test			Unpaired t test
P value	0.7978		P value	0.0009		P value	0.0017		P value	<0.0001
P value summary	ns		P value summary	***		P value summary	**		P value summary	****
Significantly different (P < 0.05)?	No		Significantly different (P < 0.05)?	Yes		Significantly different (P < 0.05)?	Yes		Significantly different (P < 0.05)?	Yes
One- or two-tailed P value?	Two-tailed		One- or two-tailed P value?	Two-tailed		One- or two-tailed P value?	Two-tailed		One- or two-tailed P value?	Two-tailed
t, df	t=0.2583, df=32		t, df	t=3.666, df=32		t, df	t=3.427, df=32		t, df	t=5.721, df=31
How big is the difference?			How big is the difference?			How big is the difference?			How big is the difference?
Mean of column A	130.2		Mean of column A	273.3		Mean of column A	225.1		Mean of column A	312.3
Mean of column B	131.1		Mean of column B	296.6		Mean of column B	240.3		Mean of column B	345.5
Difference between means (B - A) ± SEM	0.8681 ± 3.361		Difference between means (B - A) ± SEM	23.30 ± 6.356		Difference between means (B - A) ± SEM	15.21 ± 4.438		Difference between means (B - A) ± SEM	33.17 ± 5.797
95% confidence interval	-5.977 to 7.714		95% confidence interval	10.35 to 36.24		95% confidence interval	6.168 to 24.25		95% confidence interval	21.34 to 44.99
R squared (eta squared)	0.002081		R squared (eta squared)	0.2957		R squared (eta squared)	0.2684		R squared (eta squared)	0.5136
F test to compare variances			F test to compare variances			F test to compare variances			F test to compare variances
F, DFn, Dfd	1.546, 17, 15		F, DFn, Dfd	1.313, 17, 15		F, DFn, Dfd	2.150, 17, 15		F, DFn, Dfd	1.295, 14, 17
P value	0.4018		P value	0.6017		P value	0.1429		P value	0.6054
P value summary	ns		P value summary	ns		P value summary	ns		P value summary	ns
Significantly different (P < 0.05)?	No		Significantly different (P < 0.05)?	No		Significantly different (P < 0.05)?	No		Significantly different (P < 0.05)?	No
Data analyzed			Data analyzed			Data analyzed			Data analyzed
Sample size, column A	16		Sample size, column A	16		Sample size, column A	16		Sample size, column A	15
Sample size, column B	18		Sample size, column B	18		Sample size, column B	18		Sample size, column B	18
Fig. 4I GSI and HSI of WT vs L2AC31 KO fish
	Wild Type							Lamp2A C31 KO
HSI	1.67	1.5	1.22	2	1.84	1.66	1.45	1.89	1.75	2.4	2.66	2.09	2.06	2.53	2.01	3.29	1.92
GSI	7.94	8.18	7.92	8.44	7.32	6.7	8.33	9.75	11.52	8.34	10.3	12.31	9.41	9.45	8.97	9.68	8.87
Table Analyzed	HSI		Table Analyzed	GSI
Column B	L2AC31 KO		Column B	L2AC31 KO
vs.	vs.		vs.	vs.
Column A	WT		Column A	WT
Unpaired t test			Unpaired t test
P value	0.0051		P value	0.0011
P value summary	**		P value summary	**
Significantly different (P < 0.05)?	Yes		Significantly different (P < 0.05)?	Yes
One- or two-tailed P value?	Two-tailed		One- or two-tailed P value?	Two-tailed
t, df	t=3.276, df=15		t, df	t=4.014, df=15
How big is the difference?			How big is the difference?
Mean of column A	1.62		Mean of column A	7.833
Mean of column B	2.26		Mean of column B	9.86
Difference between means (B - A) ± SEM	0.6400 ± 0.1954		Difference between means (B - A) ± SEM	2.027 ± 0.5050
95% confidence interval	0.2236 to 1.056		95% confidence interval	0.9508 to 3.104
R squared (eta squared)	0.417		R squared (eta squared)	0.5179
F test to compare variances			F test to compare variances
F, DFn, Dfd	3.261, 9, 6		F, DFn, Dfd	3.895, 9, 6
P value	0.1639		P value	0.112
P value summary	ns		P value summary	ns
Significantly different (P < 0.05)?	No		Significantly different (P < 0.05)?	No
Data analyzed			Data analyzed
Sample size, column A	7		Sample size, column A	7
Sample size, column B	10		Sample size, column B	10

[truncated: 10 more sheets: Fig 4J, Fig 4K, Fig 4L, Fig 5A, Fig 5H - 5I, Fig 6A-6B, Fig S2B-S2E, Fig S3C-S3D, Fig S3E-S3F, Fig S4A-S4C]
