# Supplementary material for: Chaperone-mediated autophagy in fish: A key function amid a changing environment
Source: Autophagy Rep. 2024 Nov 1;3(1):2403956. doi: 10.1080/27694127.2024.2403956 (PMC11864646; doi:10.1080/27694127.2024.2403956)
Supplement: Table S5.xlsx [file KAUO_A_2403956_SM8800.xlsx]

## Sheet: Diet
Table S5. High Carbohydrates diet composition
Ingredients %	Diet
	HighCHO
Fish meal	60.6	1
Starch	30	2
Fish oil	5	3
Alginate	2	4
Vitamin mix	1.2	5
Mineral mix	1.2	6
Proximate composition	95.97
Dry matter (DM) %diet	43.9
Crude protein %DM	11.47
Crude lipid %DM	24.66
Gross energy %DM	20.96
Ash %DM	12.83
